# Supplementary material for: Shp2 in uterine stromal cells critically regulates on time embryo implantation and stromal decidualization by multiple pathways during early pregnancy
Source: PLoS Genet. 2022 Jan 13;18(1):e1010018. doi: 10.1371/journal.pgen.1010018 (PMC8791483; doi:10.1371/journal.pgen.1010018)
Supplement: S1 Data — (XLSX) [file pgen.1010018.s014.xlsx]

## Sheet: Suppmental file 1
gene_id	KO_0h_1	KO_0h_2	KO_0h_3	H_24h_1	H_24h_2	H_24h_3	H_4h_1	H_4h_2	H_4h_3	KO_4h_1	KO_4h_2	KO_4h_3	KO_72h_1	KO_72h_2	KO_72h_3	H_72h_1	H_72h_2	H_72h_3	KO_24h_1	KO_24h_2	KO_24h_3	H_0h_1	H_0h_2	H_0h_3	gene_name	gene_chr	gene_start	gene_end	gene_strand	gene_length	gene_biotype	gene_description	tf_family
ENSG00000135069	10.6634	7.41437	8.66641	41.0713	34.7716	35.8063	59.1637	54.034	59.3358	17.3683	14.05	11.5238	22.9256	21.0036	20.0104	85.913	94.3534	114.407	15.1537	15.3043	15.9469	40.3876	44.8611	35.7714	PSAT1	9	78297143	78330093	+	2188	protein_coding	phosphoserine aminotransferase 1 [Source:HGNC Symbol;Acc:HGNC:19129]	-
ENSG00000164659	0.864452	0.751484	0.999053	0.040582	0.0464889	0.0181699	0.0281961	0.0849144	0.0632347	0.00586831	0.0181255	0.0178568	0.0104326	0	0.0349049	0.0282697	0.00547803	0.0128048	0.0194871	0.0326198	0.0381063	0.0394308	0.0205475	0.0200934	KIAA1324L	7	86876906	87059699	-	8115	protein_coding	KIAA1324 like [Source:HGNC Symbol;Acc:HGNC:21945]	-
ENSG00000092621	3.37138	2.7172	2.65836	15.2165	11.4697	13.2619	16.49	15.2568	19.2494	5.50252	5.90992	5.21964	9.84197	9.66241	7.08582	21.3156	30.2406	34.3402	8.34413	6.22261	6.98404	17.3929	11.5238	9.20521	PHGDH	1	119648411	119744226	+	9217	protein_coding	phosphoglycerate dehydrogenase [Source:HGNC Symbol;Acc:HGNC:8923]	-
ENSG00000140105	12.6271	9.94538	11.0795	23.4703	17.4711	18.777	23.86	22.1405	24.4852	14.8302	14.0965	12.2162	15.6391	14.9117	14.759	33.9675	29.995	33.1852	14.4425	14.683	15.4827	26.0276	29.1717	25.3383	WARS	14	100333788	100376805	-	6358	protein_coding	tryptophanyl-tRNA synthetase [Source:HGNC Symbol;Acc:HGNC:12729]	-
ENSG00000153993	2.62974	1.95348	2.44701	0.367639	0.488742	0.317015	0.0993352	0.225892	0.143213	1.87249	0.833172	1.29414	0.729829	1.07249	2.27871	0.5122	0.148879	0.161113	0.568842	0.897469	0.965313	0.231525	0.455017	0.640474	SEMA3D	7	84995553	85186855	-	8062	protein_coding	semaphorin 3D [Source:HGNC Symbol;Acc:HGNC:10726]	-
ENSG00000171246	304.763	349.631	300.898	90.597	73.9606	68.1992	96.8771	87.1612	85.2825	123.781	126.783	137.334	40.0061	37.3695	34.3011	38.763	50.8872	47.708	83.6184	86.2159	78.3116	72.9977	106.013	132.407	NPTX1	17	80467148	80477843	-	6703	protein_coding	neuronal pentraxin 1 [Source:HGNC Symbol;Acc:HGNC:7952]	-
ENSG00000128165	0.230893	0.0830777	0.1264	3.30209	2.52916	2.72414	0.896303	0.725178	0.915052	0.167053	0.217858	0.101666	0.584068	0.475191	0.520477	4.95729	5.86346	6.9987	0.320517	0.30953	0.361591	0.823149	1.50781	1.10586	ADM2	22	50481556	50486440	+	4276	protein_coding	adrenomedullin 2 [Source:HGNC Symbol;Acc:HGNC:28898]	-
ENSG00000206052	1.41713	1.45699	1.54502	0.469233	0.509065	0.429345	0.225472	0.298875	0.191331	0.700091	0.558874	0.540298	0.811699	0.875053	1.07768	0.591424	0.5304	0.37637	0.949019	1.05279	1.03769	0.40337	0.426316	0.648503	DOK6	18	69401055	69849087	+	9387	protein_coding	docking protein 6 [Source:HGNC Symbol;Acc:HGNC:28301]	-
ENSG00000154721	14.4425	14.0408	14.515	9.31824	8.4711	10.0486	4.82074	4.47983	4.20561	5.25737	2.79318	2.94717	7.14896	8.47448	6.54747	5.44426	3.68641	4.83389	4.76218	5.22013	4.63006	6.7775	7.94415	6.825	JAM2	21	25639272	25717562	+	5933	protein_coding	junctional adhesion molecule 2 [Source:HGNC Symbol;Acc:HGNC:14686]	-
ENSG00000196517	1.51085	1.33126	1.23973	9.20017	6.58134	6.39258	5.02285	4.33144	5.52041	2.27999	2.34741	1.74148	6.05536	6.31849	4.80808	15.2346	15.9497	19.0944	4.1177	3.17269	3.77625	2.85309	4.83734	4.05617	SLC6A9	1	43991500	44031467	-	5159	protein_coding	solute carrier family 6 member 9 [Source:HGNC Symbol;Acc:HGNC:11056]	-
ENSG00000115461	11.7042	10.9002	10.0681	2.74777	2.33598	2.65508	3.21444	3.05619	2.97717	1.5376	1.1873	1.31216	2.13556	1.83881	1.63944	1.22503	1.40084	1.33075	0.474594	0.602671	0.784042	1.41562	3.52019	3.38333	IGFBP5	2	216672105	216695525	-	6442	protein_coding	insulin like growth factor binding protein 5 [Source:HGNC Symbol;Acc:HGNC:5474]	-
ENSG00000169429	2.53646	1.51011	2.49566	15.6226	19.908	22.716	7.64717	5.49775	5.7261	3.85327	1.72487	4.22701	9.28879	10.2662	14.3424	16.3028	39.7233	33.9745	8.6	9.60358	8.86177	7.95027	7.79698	5.64082	CXCL8	4	73740506	73743716	+	2274	protein_coding	C-X-C motif chemokine ligand 8 [Source:HGNC Symbol;Acc:HGNC:6025]	-
ENSG00000197632	154.755	133.84	123.567	39.6674	41.2463	45.5187	47.6274	37.918	44.1863	95.9879	152.084	129.58	36.9387	38.8587	51.9062	31.0721	63.8503	50.9157	63.8575	71.1223	74.4574	68.6421	70.7505	70.8681	SERPINB2	18	63871692	63903890	+	2748	protein_coding	serpin family B member 2 [Source:HGNC Symbol;Acc:HGNC:8584]	-
ENSG00000172572	1.60258	1.69907	1.69479	0.745075	1.2728	1.0359	0.667526	0.603675	0.45064	0.623762	0.0875734	0.287584	0.998018	0.972957	0.722756	0.87961	0.375833	0.587733	0.564913	0.509582	0.730307	0.501676	0.516232	0.809011	PDE3A	12	20369245	20684381	+	8398	protein_coding	phosphodiesterase 3A [Source:HGNC Symbol;Acc:HGNC:8778]	-
ENSG00000079931	34.2429	39.0051	37.6459	9.55833	9.15484	9.47147	8.69985	6.65814	6.73793	10.5445	3.83491	4.00621	13.6275	15.478	6.97219	6.77868	4.56048	4.80979	8.66428	7.8351	9.35741	19.9497	20.8967	21.0715	MOXD1	6	132296055	132401545	-	5293	protein_coding	monooxygenase DBH like 1 [Source:HGNC Symbol;Acc:HGNC:21063]	-
ENSG00000013619	2.43332	1.71916	2.20743	1.43022	1.39303	0.965171	1.46896	1.47049	1.33498	1.47068	1.85979	1.37822	3.54527	3.83126	2.40425	2.55669	1.17142	1.40397	2.23839	1.88824	2.05013	0.501256	0.662345	0.894018	MAMLD1	X	150361422	150514178	+	5958	protein_coding	mastermind like domain containing 1 [Source:HGNC Symbol;Acc:HGNC:2568]	-
ENSG00000155511	2.02109	2.48116	2.42427	2.59305	1.70173	1.37742	0.262192	0.341627	0.260405	1.97071	1.04017	1.32206	7.17882	8.04518	4.70039	9.92022	6.28739	6.65434	2.8165	2.53062	2.73353	0.502851	0.749717	1.0321	GRIA1	5	153489615	153813869	+	7636	protein_coding	glutamate ionotropic receptor AMPA type subunit 1 [Source:HGNC Symbol;Acc:HGNC:4571]	-
ENSG00000065911	6.13528	5.21554	5.87286	17.6242	17.3953	16.077	15.8923	15.0692	16.5035	6.98186	9.25216	7.69668	12.0906	12.1885	11.026	36.2155	40.8212	45.2558	9.57921	9.82017	10.8898	10.4032	12.0863	10.4687	MTHFD2	2	74198562	74217565	+	4870	protein_coding	methylenetetrahydrofolate dehydrogenase (NADP+ dependent) 2, methenyltetrahydrofolate cyclohydrolase [Source:HGNC Symbol;Acc:HGNC:7434]	-
ENSG00000182511	0.539622	0.572923	0.542146	2.63295	1.97864	2.25041	2.24113	1.91676	2.42223	0.0899153	0.185148	0.148203	0.379642	0.418344	0.611221	1.7651	2.27674	1.85162	0.23638	0.270728	0.364919	1.91319	1.37739	1.57786	FES	15	90883695	90895776	+	4237	protein_coding	FES proto-oncogene, tyrosine kinase [Source:HGNC Symbol;Acc:HGNC:3657]	-
ENSG00000092421	9.90791	8.17091	8.5222	3.96399	4.49935	3.19409	2.75677	2.61015	2.8278	6.02439	3.70988	4.11339	5.0266	5.39811	5.06363	2.46663	1.59866	1.55544	4.52744	5.02149	4.67123	2.01521	3.36347	4.07297	SEMA6A	5	116443616	116574934	-	10956	protein_coding	semaphorin 6A [Source:HGNC Symbol;Acc:HGNC:10738]	-
ENSG00000081803	1.50547	1.31446	1.44675	0.401866	0.587412	0.518503	0.432332	0.387498	0.292893	0.944779	0.609876	0.59323	0.893124	1.0483	1.00031	0.614069	0.573963	0.47448	1.06239	1.00727	1.13611	0.37787	0.385067	0.650417	CADPS2	7	122318425	122886759	-	6351	protein_coding	calcium dependent secretion activator 2 [Source:HGNC Symbol;Acc:HGNC:16018]	-
ENSG00000153930	1.48308	1.48451	1.51978	0.713723	0.782668	0.688276	0.480632	0.380736	0.367855	1.03525	0.320411	0.502481	0.468578	0.501628	0.599038	0.208053	0.177864	0.200949	0.703023	0.676661	0.611757	0.419642	0.585609	0.710397	ANKFN1	17	55882301	56511659	+	7498	protein_coding	ankyrin repeat and fibronectin type III domain containing 1 [Source:HGNC Symbol;Acc:HGNC:26766]	-
ENSG00000089127	5.73517	2.26199	3.52349	0.158104	0.0762598	0.298056	0.0346894	0.0497473	0.0388985	1.02039	0.445992	0.712774	2.74671	1.54682	1.29238	1.29845	0.889623	1.10276	1.60898	2.00659	1.44813	0.959446	0.707823	1.07672	OAS1	12	112906777	112933222	+	4947	protein_coding	2'-5'-oligoadenylate synthetase 1 [Source:HGNC Symbol;Acc:HGNC:8086]	-
ENSG00000196616	1.85634	1.63715	2.91299	3.8503	4.93192	3.92211	0.238854	0.168984	0.214269	2.47453	0.345758	0.667819	16.7443	17.2375	6.20657	9.25554	2.60282	3.0565	15.559	11.3192	13.4143	0.762071	0.386803	0.559816	ADH1B	4	99304964	99352760	-	10777	protein_coding	alcohol dehydrogenase 1B (class I), beta polypeptide [Source:HGNC Symbol;Acc:HGNC:250]	-
ENSG00000159251	4.78757	3.98828	4.11062	8.31	13.2256	16.4259	35.0277	39.3803	49.2855	0.993406	1.29978	1.16506	1.32454	1.21186	3.05991	0.468588	0.444349	0.620938	0.881981	1.16	1.15352	10.6961	11.5824	7.77141	ACTC1	15	34788095	34795726	-	4602	protein_coding	actin, alpha, cardiac muscle 1 [Source:HGNC Symbol;Acc:HGNC:143]	-
ENSG00000221852	104.765	94.4188	100.184	15.4938	20.3355	22.8418	7.53309	7.65273	6.21272	10.8028	18.5787	16.4976	11.7604	11.2764	19.5963	9.82346	15.6742	15.185	31.2156	32.5358	32.4909	52.6958	56.8088	45.671	KRTAP1-5	17	41026026	41027202	-	1177	protein_coding	keratin associated protein 1-5 [Source:HGNC Symbol;Acc:HGNC:16777]	-
ENSG00000170214	10.0948	10.0698	9.38696	10.7241	9.48486	10.1152	3.85326	4.24974	4.44016	3.86359	2.02541	2.96611	7.82957	9.09051	5.09009	7.01802	4.13604	4.77597	5.96377	6.04225	7.05853	5.20003	5.2954	5.34019	ADRA1B	5	159865080	159972544	+	2687	protein_coding	adrenoceptor alpha 1B [Source:HGNC Symbol;Acc:HGNC:278]	-
ENSG00000182704	1.14467	0.730947	1.10121	3.09911	2.12073	2.58181	2.16017	2.00169	2.28253	0.230556	0.213636	0.163698	0.686545	0.743038	0.430997	2.26577	1.72178	1.8614	0.306247	0.245636	0.336855	2.32375	2.38147	2.49988	TSKU	11	76782251	76798154	+	4131	protein_coding	tsukushi, small leucine rich proteoglycan [Source:HGNC Symbol;Acc:HGNC:28850]	-
ENSG00000168209	6.56483	6.53057	6.25929	43.9857	33.7295	39.3578	16.3993	13.8237	19.0436	16.9151	8.86246	9.55256	35.2339	35.1236	25.1086	65.9913	82.8386	92.0962	29.9679	24.9746	26.8212	12.8272	13.8277	11.0131	DDIT4	10	72273920	72276036	+	2058	protein_coding	DNA damage inducible transcript 4 [Source:HGNC Symbol;Acc:HGNC:24944]	-
ENSG00000100889	4.62694	3.73134	3.7955	16.6273	11.4275	14.9596	10.1187	10.1518	11.6987	5.02474	4.92752	4.58927	10.2465	9.55671	8.57786	21.9825	31.3588	34.0707	10.0165	9.64725	9.64584	11.7252	9.30109	7.6034	PCK2	14	24094053	24110598	+	4189	protein_coding	phosphoenolpyruvate carboxykinase 2, mitochondrial [Source:HGNC Symbol;Acc:HGNC:8725]	-
ENSG00000164761	43.7468	43.96	46.4427	5.95565	9.01514	7.70188	2.26626	2.07187	1.38407	9.71968	9.71223	10.7985	11.1553	12.5552	15.4874	8.91019	10.6929	9.09728	12.8845	13.2495	14.4753	21.5999	23.1407	29.0509	TNFRSF11B	8	118923557	118952200	-	2827	protein_coding	TNF receptor superfamily member 11b [Source:HGNC Symbol;Acc:HGNC:11909]	-
ENSG00000153823	4.29422	4.22402	4.2711	3.70782	3.63849	4.35391	4.04705	3.90658	3.81353	5.54922	4.95541	4.6235	4.70614	5.3462	4.41455	1.78672	3.31688	3.39781	5.09263	4.72134	4.91794	2.12433	2.16442	2.34279	PID1	2	228850526	229271285	-	3364	protein_coding	phosphotyrosine interaction domain containing 1 [Source:HGNC Symbol;Acc:HGNC:26084]	-
ENSG00000227619	3.50099	3.81979	2.86906	3.1601	3.50881	4.15433	16.6306	17.4451	23.1535	3.79182	4.80484	4.31943	2.55813	1.69469	2.46192	1.1803	2.16008	1.99421	3.48692	3.60296	3.34613	8.73229	7.42139	6.52498	AL391056.1	9	129575409	129584556	+	2449	lincRNA	novel transcript (FLJ20378)	-
ENSG00000111057	26.7082	22.9799	19.637	29.307	19.7603	27.4919	54.5365	49.3883	59.8182	8.68668	10.7261	9.24624	10.3655	11.4193	14.9008	21.4153	28.2639	35.0353	7.01089	7.70493	7.38327	109.047	59.4326	48.1201	KRT18	12	52948871	52952901	+	3218	protein_coding	keratin 18 [Source:HGNC Symbol;Acc:HGNC:6430]	-
ENSG00000183486	4.30935	1.78342	3.04137	0.372309	0.112448	0.399314	0.105225	0.162218	0.127825	0.740947	0.221717	0.366518	1.31075	0.901293	0.629596	1.34336	0.674632	0.641132	0.876727	1.05841	0.861152	0.772545	1.00537	1.1248	MX2	21	41361943	41409390	+	13047	protein_coding	MX dynamin like GTPase 2 [Source:HGNC Symbol;Acc:HGNC:7533]	-
ENSG00000128606	21.1428	17.5804	21.695	1.47789	2.00652	1.47044	2.03226	1.91432	0.887552	18.8598	7.46259	10.0254	7.29775	9.28022	8.2019	3.22579	2.37732	2.23444	7.82608	8.38148	8.15292	11.3282	10.0603	9.4924	LRRC17	7	102912991	102944949	+	2674	protein_coding	leucine rich repeat containing 17 [Source:HGNC Symbol;Acc:HGNC:16895]	-
ENSG00000189320	12.5691	12.4695	11.0194	2.54228	2.24024	2.72404	4.07621	4.61803	3.63125	11.3492	14.4992	13.1752	4.45756	4.10758	4.86986	3.30581	4.64604	3.18809	6.05173	7.10853	5.91696	5.27812	6.93112	6.75642	FAM180A	7	135728348	135748846	-	2526	protein_coding	family with sequence similarity 180 member A [Source:HGNC Symbol;Acc:HGNC:33773]	-
ENSG00000080573	1.3164	0.999935	1.09432	1.25021	1.12401	1.17231	0.491521	0.342717	0.399116	0.733722	0.595617	0.508072	2.19489	2.5427	1.2649	3.43943	3.43779	3.89475	0.695027	0.738573	0.748267	0.284427	0.271729	0.555605	COL5A3	19	9959561	10010471	-	6750	protein_coding	collagen type V alpha 3 chain [Source:HGNC Symbol;Acc:HGNC:14864]	-
ENSG00000132688	4.28196	3.92013	4.22205	7.5102	5.83737	5.73027	7.97629	7.73103	9.24417	3.68427	4.51656	4.23235	3.78518	4.317	3.68391	4.96956	7.89425	7.52506	3.92642	3.76252	3.65352	7.06206	6.95012	6.70851	NES	1	156668763	156677397	-	5558	protein_coding	nestin [Source:HGNC Symbol;Acc:HGNC:7756]	-
ENSG00000197614	10.457	12.9075	10.5746	11.7676	20.4937	20.2887	21.9898	23.937	19.9249	2.42038	3.04853	2.50486	2.51185	2.61	3.68525	8.55844	10.7809	11.1525	2.35276	2.94805	2.93861	23.5693	19.2296	20.5435	MFAP5	12	8637346	8662888	-	3876	protein_coding	microfibril associated protein 5 [Source:HGNC Symbol;Acc:HGNC:29673]	-
ENSG00000153162	1.43927	1.78898	1.15032	4.47192	4.62901	5.26854	5.57625	4.67413	4.52236	0.03426	0	0	0.0609066	0.13996	0.0582226	0.891229	1.64704	2.11186	0.0758456	0.0476097	0.0185391	0.306936	0.559808	0.410577	BMP6	6	7726797	7881422	+	2780	protein_coding	bone morphogenetic protein 6 [Source:HGNC Symbol;Acc:HGNC:1073]	-
ENSG00000074527	260.714	271.163	256.427	83.22	82.9998	82.4192	80.8475	67.6627	60.0789	153.346	135.861	154.775	105.388	109.191	136.741	80.4528	61.2499	69.8894	99.1495	119.403	115.597	99.8883	144.783	158.635	NTN4	12	95657807	95791152	-	4166	protein_coding	netrin 4 [Source:HGNC Symbol;Acc:HGNC:13658]	-
ENSG00000188783	3.77947	4.06937	4.51425	2.01995	1.54628	1.58216	0.776375	0.830754	0.859416	2.63504	1.15173	1.59692	3.56495	4.36309	2.10526	2.54677	1.43101	1.65441	3.5313	2.66383	2.93252	1.67034	1.96327	2.52517	PRELP	1	203475828	203491352	+	5747	protein_coding	proline and arginine rich end leucine rich repeat protein [Source:HGNC Symbol;Acc:HGNC:9357]	-
ENSG00000077092	1.27905	1.48938	1.42541	1.46979	2.00687	1.79475	2.02693	2.90234	1.45742	0.785746	0.41112	0.391961	0.79004	0.783489	0.492538	2.48211	1.21446	1.2367	0.741428	0.787613	1.07343	2.69752	2.85647	2.60222	RARB	3	25174332	25597932	+	3697	protein_coding	retinoic acid receptor beta [Source:HGNC Symbol;Acc:HGNC:9865]	THR-like
ENSG00000165092	37.4448	40.337	42.1001	74.4127	91.4415	83.9802	43.2686	41.1866	34.4021	7.88954	3.64838	3.96729	15.7048	20.1973	14.1179	63.6934	29.5217	28.54	14.0246	18.242	16.4801	78.8439	65.2574	64.4066	ALDH1A1	9	72900662	73080442	-	2849	protein_coding	aldehyde dehydrogenase 1 family member A1 [Source:HGNC Symbol;Acc:HGNC:402]	-
ENSG00000106105	22.8778	22.174	22.1732	33.2833	33.2856	34.7314	37.8735	39.7601	41.2793	28.5017	33.6782	29.049	27.435	26.0206	29.5396	51.8822	60.0966	58.3124	28.1084	31.463	31.1566	40.3187	38.5533	33.4206	GARS	7	30594681	30634033	+	4152	protein_coding	glycyl-tRNA synthetase [Source:HGNC Symbol;Acc:HGNC:4162]	-
ENSG00000150471	2.07243	2.13281	2.57219	0.912105	1.31526	1.02929	0.302553	0.337726	0.238401	0.578632	0.0630784	0.0863102	1.5642	1.77057	1.06722	2.08896	0.813399	0.720419	0.753523	0.67166	0.736742	0.526021	0.691236	1.26645	ADGRL3	4	61201258	62078335	+	13991	protein_coding	adhesion G protein-coupled receptor L3 [Source:HGNC Symbol;Acc:HGNC:20974]	-
ENSG00000180875	11.4768	11.9833	10.6715	3.59333	3.42778	3.70094	3.84096	3.76527	4.16857	4.09978	5.85531	5.28201	3.26865	4.03293	3.27017	1.08928	1.2686	1.32069	4.8794	5.14184	5.80893	4.2971	6.09125	6.94723	GREM2	1	240489573	240612149	-	4170	protein_coding	gremlin 2, DAN family BMP antagonist [Source:HGNC Symbol;Acc:HGNC:17655]	-
ENSG00000196611	26.9839	23.9832	21.0113	2.7165	4.57475	4.04173	24.7686	25.8842	33.1463	253.505	697.836	518.432	72.0471	67.4159	80.0873	3.26063	23.2877	17.09	308.837	293.443	295.995	13.2648	13.5144	11.0912	MMP1	11	102789920	102798160	-	1970	protein_coding	matrix metallopeptidase 1 [Source:HGNC Symbol;Acc:HGNC:7155]	-
ENSG00000116675	1.21053	1.44739	1.28243	0.562368	0.789644	0.713848	0.880171	0.884743	0.802488	1.07514	1.62867	1.61842	0.888725	1.01957	1.36163	0.719171	1.02921	1.0684	0.78834	0.907235	0.778196	0.368111	0.663391	0.617466	DNAJC6	1	65248219	65415869	+	6954	protein_coding	DnaJ heat shock protein family (Hsp40) member C6 [Source:HGNC Symbol;Acc:HGNC:15469]	-
ENSG00000126709	1471.85	575.229	873.736	99.7011	57.5699	103.413	57.1367	45.3507	59.3236	461.184	147.088	244.975	1006.72	787.726	265.102	171.964	133.208	169.922	393.121	333.208	470.939	402.719	278.869	260.201	IFI6	1	27666061	27672218	-	865	protein_coding	interferon alpha inducible protein 6 [Source:HGNC Symbol;Acc:HGNC:4054]	-
ENSG00000137868	0.864926	0.839211	0.778986	5.06404	2.48561	2.61406	3.60772	3.27067	3.17799	0.755502	0.25503	0.364311	3.17613	2.79407	1.00504	13.1321	8.4515	9.64793	1.46005	0.728611	0.831054	1.44941	1.40217	1.73872	STRA6	15	74179466	74212267	-	7690	protein_coding	stimulated by retinoic acid 6 [Source:HGNC Symbol;Acc:HGNC:30650]	-
ENSG00000135312	1.36271	1.05465	1.38175	1.42582	1.22372	0.875498	0.396259	0.487086	0.698249	0.518392	0.849099	0.597509	1.0682	1.2621	1.16128	2.02052	1.05581	1.18256	0.782474	0.851367	1.04557	0.211104	0.467529	0.376515	HTR1B	6	77461753	77463773	-	2021	protein_coding	5-hydroxytryptamine receptor 1B [Source:HGNC Symbol;Acc:HGNC:5287]	-
ENSG00000067715	2.48053	1.9693	2.49686	0.862102	0.839124	0.741708	0.361152	0.477496	0.306199	2.82326	1.70629	2.30579	5.6514	6.84366	4.64839	1.93588	0.910441	1.04807	3.70953	3.81806	3.6666	0.739099	0.94147	1.381	SYT1	12	78863993	79452008	+	6494	protein_coding	synaptotagmin 1 [Source:HGNC Symbol;Acc:HGNC:11509]	-
ENSG00000144908	0.432016	0.557006	0.450012	0.489349	0.204818	0.276	0.108465	0.0287165	0.0654909	0.0243108	0	0.010568	0.0463063	0.0157644	0.0324615	0.12046	0.100502	0.0530468	0.0307542	0.00965248	0.0375866	0.225579	0.202673	0.221977	ALDH1L1	3	126103562	126197994	-	13712	protein_coding	aldehyde dehydrogenase 1 family member L1 [Source:HGNC Symbol;Acc:HGNC:3978]	-
ENSG00000111275	1.10128	0.980687	1.01017	3.21446	2.84625	2.84177	1.63605	1.40773	1.78177	1.62167	1.32662	1.44113	2.69136	2.59749	2.19392	2.94078	2.42851	2.88108	2.54886	2.50548	2.68829	2.84208	2.14433	1.68873	ALDH2	12	111766887	111817529	+	9720	protein_coding	aldehyde dehydrogenase 2 family member [Source:HGNC Symbol;Acc:HGNC:404]	-
ENSG00000238178	7.03357	7.67404	7.72231	1.04686	1.47863	0.80639	1.17315	1.17094	0.684059	0.742253	0.844641	0.554747	0.72923	0.780237	1.12863	0.752777	1.31284	1.27864	0.475668	1.08577	0.845591	2.44995	2.50776	4.45879	AC078993.1	X	16152941	16170869	-	1219	antisense	novel transcript, antisense to MAGEB17	-
ENSG00000182199	16.1002	16.0805	16.1059	46.6961	35.35	39.2038	37.9894	34.0206	41.989	19.6765	24.3728	20.9764	32.9681	32.0891	29.073	48.5182	68.666	71.9732	30.5293	27.5853	29.1464	32.5514	28.721	23.6936	SHMT2	12	57229327	57234935	+	4838	protein_coding	serine hydroxymethyltransferase 2 [Source:HGNC Symbol;Acc:HGNC:10852]	-
ENSG00000163145	1.31234	1.36802	1.51668	0.648854	1.02109	0.818718	0.348361	0.326194	0.287228	0.750615	0.491787	0.467194	1.20553	1.09958	1.07268	0.772504	0.334421	0.567668	0.68924	0.821834	0.664659	0.51582	0.776521	0.681477	C1QTNF7	4	15339818	15446166	+	5583	protein_coding	C1q and TNF related 7 [Source:HGNC Symbol;Acc:HGNC:14342]	-
ENSG00000155011	1.87688	1.87805	1.77284	1.72515	2.36811	2.37838	1.09929	1.15101	0.742575	0.176416	0.0567602	0.08947	1.0977	1.25122	0.571509	0.605525	0.236732	0.25262	0.244097	0.265588	0.322192	0.666781	1.06812	0.817995	DKK2	4	106921802	107283806	-	4319	protein_coding	dickkopf WNT signaling pathway inhibitor 2 [Source:HGNC Symbol;Acc:HGNC:2892]	-
ENSG00000100292	4.23483	4.18509	3.72686	8.02767	5.87367	8.19499	9.15722	7.83836	9.60155	7.74219	5.81014	5.78426	6.56512	6.99266	5.43455	6.94427	8.18844	8.12279	5.93977	4.93464	5.01458	9.26902	7.95004	6.46355	HMOX1	22	35380361	35394214	+	2405	protein_coding	heme oxygenase 1 [Source:HGNC Symbol;Acc:HGNC:5013]	-
ENSG00000117600	2.25111	1.95574	2.56097	0.245209	0.363184	0.319383	0.464644	0.25765	0.208409	1.44411	0.982359	1.16833	0.504294	0.49163	0.825363	0.422377	0.0561695	0.150052	0.59944	0.875995	0.921	0.510198	0.802613	1.26561	PLPPR4	1	99263953	99309590	+	5540	protein_coding	phospholipid phosphatase related 4 [Source:HGNC Symbol;Acc:HGNC:23496]	-
ENSG00000126010	7.86586	9.51481	9.10619	1.51516	2.06436	2.01286	1.89787	1.73508	1.59611	1.3331	1.75377	1.72778	0.636378	0.986116	1.65719	0.951411	1.95884	1.5083	0.983752	1.16642	1.2023	1.46526	3.80336	4.11378	GRPR	X	16123556	16153021	+	1929	protein_coding	gastrin releasing peptide receptor [Source:HGNC Symbol;Acc:HGNC:4609]	-
ENSG00000134326	1.94469	0.357828	1.24589	0.105258	0.0584623	0.125673	0.106374	0.057206	0.0447306	0.309949	0.239335	0.404206	0.678935	0.522565	0.583173	0.607918	0.227334	0.144925	0.47787	0.748637	0.311485	0.297518	0.155038	0.138977	CMPK2	2	6840570	6866635	-	4302	protein_coding	cytidine/uridine monophosphate kinase 2 [Source:HGNC Symbol;Acc:HGNC:27015]	-
ENSG00000285875	1.85132	2.78056	1.75057	0.43332	0.441236	0.238783	0.324227	0.159417	0.155815	1.31103	0.2382	0.195557	0.342754	0.490082	0.19659	0.0743025	0.251967	0.0420693	0.426823	0.42868	0.292123	0.690916	0.585063	0.572133	AL035446.2	6	140575788	140898381	-	1235	lincRNA	novel transcript	-
ENSG00000161671	4.9072	5.6188	4.72281	12.9647	10.2298	11.9764	10.325	9.37415	11.9359	0.80196	0.789179	0.629174	2.84354	2.58235	3.28672	7.27415	9.45499	9.73563	1.2163	1.05493	1.194	11.2833	9.26694	7.81812	EMC10	19	50476400	50490870	+	10748	protein_coding	ER membrane protein complex subunit 10 [Source:HGNC Symbol;Acc:HGNC:27609]	-
ENSG00000138759	0.276808	0.224836	0.247058	0.0977026	0.0862226	0.0751759	0.0301703	0.0363439	0.0372141	0.163259	0.106024	0.155404	0.357216	0.323786	0.25824	0.205694	0.138333	0.139754	0.197395	0.183826	0.122323	0.0646937	0.0938075	0.129001	FRAS1	4	78057570	78544269	+	18960	protein_coding	Fraser extracellular matrix complex subunit 1 [Source:HGNC Symbol;Acc:HGNC:19185]	-
ENSG00000101255	2.96586	2.67241	2.6101	10.2014	7.73898	8.287	2.76519	3.13896	2.6711	2.32976	6.51061	3.68529	6.18803	6.43322	6.0921	18.2645	18.7189	23.6327	5.64888	4.88205	5.98834	5.80823	9.54944	4.51092	TRIB3	20	362835	397559	+	3434	protein_coding	tribbles pseudokinase 3 [Source:HGNC Symbol;Acc:HGNC:16228]	-
ENSG00000128510	2.7045	1.8848	2.28731	0.904848	0.540119	0.571217	1.05503	1.23112	1.36131	6.10006	3.85249	5.50391	2.53467	2.47946	2.0856	3.07192	2.12275	2.17904	3.43605	4.2803	3.76319	3.63798	5.11154	4.60034	CPA4	7	130293134	130324180	+	3958	protein_coding	carboxypeptidase A4 [Source:HGNC Symbol;Acc:HGNC:15740]	-
ENSG00000170848	0.798655	0.956062	0.920091	0.224247	0.244654	0.21993	0.222579	0.248973	0.262066	0.63001	0.372013	0.488665	0.370594	0.580355	0.488096	0.178528	0.363244	0.333567	0.328172	0.437749	0.491323	0.311265	0.356843	0.454701	PSG6	19	42902079	42919563	-	5140	protein_coding	pregnancy specific beta-1-glycoprotein 6 [Source:HGNC Symbol;Acc:HGNC:9523]	-
ENSG00000151789	0.610389	0.534647	0.578673	0.111821	0.144638	0.111859	0.096591	0.0722708	0.108311	0.374091	0.309561	0.315611	0.22997	0.222176	0.264398	0.121265	0.16971	0.137317	0.236067	0.265597	0.279999	0.266239	0.216268	0.331199	ZNF385D	3	21412222	22373321	-	13621	protein_coding	zinc finger protein 385D [Source:HGNC Symbol;Acc:HGNC:26191]	-
ENSG00000187634	3.46754	2.65762	3.25426	6.42283	5.56417	7.99888	16.1201	14.603	19.6465	3.42929	2.25964	2.33049	2.2049	2.31416	2.45741	0.958165	1.01372	1.14736	3.58082	3.24057	3.43922	6.41344	5.48338	5.17955	SAMD11	1	923928	944581	+	4166	protein_coding	sterile alpha motif domain containing 11 [Source:HGNC Symbol;Acc:HGNC:28706]	-
ENSG00000123700	1.58396	1.6986	1.90597	0.546214	0.398355	0.431832	0.112826	0.0794298	0.0345044	0.350094	0.281324	0.450374	0.440227	0.511624	0.573196	0.7322	0.294926	0.428538	0.141777	0.379716	0.332687	0.372938	0.857085	0.818652	KCNJ2	17	70168673	70180048	+	5577	protein_coding	potassium voltage-gated channel subfamily J member 2 [Source:HGNC Symbol;Acc:HGNC:6263]	-
ENSG00000179348	7.97102	7.35602	7.65661	16.7283	14.5898	14.8033	15.792	15.5972	18.6576	7.37977	9.44523	10.0527	11.0406	10.0833	9.36524	11.2981	12.5716	12.7355	12.2945	9.61717	10.2638	11.4219	11.2932	11.6897	GATA2	3	128479427	128493185	-	4459	protein_coding	GATA binding protein 2 [Source:HGNC Symbol;Acc:HGNC:4171]	zf-GATA
ENSG00000157766	0	0.00542733	0.016515	0.162262	0.284342	0.153184	0.157309	0.212058	0.205796	0	0	0	0	0	0	0.0757056	0.1141	0.0285758	0	0.00404421	0	0.053775	0.106994	0.154453	ACAN	15	88803442	88875354	+	10909	protein_coding	aggrecan [Source:HGNC Symbol;Acc:HGNC:319]	-
ENSG00000146005	0.529649	0.472289	0.459089	0.392225	0.390103	0.294047	0.152102	0.0981565	0.0852785	0.0633123	0.0325921	0.064218	0.112555	0.0574769	0.0986288	0.152499	0.108353	0.0690746	0.0467208	0.0488791	0.114201	0.070902	0.197052	0.120436	PSD2	5	139795821	139844466	+	4513	protein_coding	pleckstrin and Sec7 domain containing 2 [Source:HGNC Symbol;Acc:HGNC:19092]	-
ENSG00000143320	1.60613	1.50708	1.35122	1.946	1.48616	1.74257	1.76809	1.52135	2.3325	2.68411	1.73832	1.62472	10.0823	7.54599	2.75896	12.6801	8.85042	8.0295	3.64197	2.60699	3.46715	4.36337	3.43591	3.16233	CRABP2	1	156699606	156705816	-	1100	protein_coding	cellular retinoic acid binding protein 2 [Source:HGNC Symbol;Acc:HGNC:2339]	-
ENSG00000198795	0.258855	0.190283	0.253322	0.119071	0.141454	0.0710823	0.12869	0.0790937	0.0927676	0.604546	0.56727	0.574384	0.306099	0.402936	0.390147	0.17695	0.128583	0.108537	0.54212	0.489179	0.554893	0.0342794	0.0714523	0.0262025	ZNF521	18	25061926	25352190	-	6223	protein_coding	zinc finger protein 521 [Source:HGNC Symbol;Acc:HGNC:24605]	zf-C2H2
ENSG00000196878	6.37347	6.27682	6.70614	9.93132	8.69108	10.1591	9.11488	9.03977	10.1661	8.34999	7.71837	8.20155	10.5193	9.08356	7.34545	6.43989	9.47306	9.24295	12.2224	11.0202	10.8948	8.85043	9.84049	10.5042	LAMB3	1	209614870	209652466	-	4688	protein_coding	laminin subunit beta 3 [Source:HGNC Symbol;Acc:HGNC:6490]	-
ENSG00000143850	0.5731	0.559705	0.665975	1.31214	0.929693	1.20923	0.811142	0.817251	1.0184	0.432869	0.326823	0.228312	0.923454	0.749268	0.868047	0.934207	0.468733	0.472266	0.619698	0.695113	0.718332	0.879032	1.45503	1.48216	PLEKHA6	1	204218851	204377665	-	8251	protein_coding	pleckstrin homology domain containing A6 [Source:HGNC Symbol;Acc:HGNC:17053]	-
ENSG00000085662	23.9797	24.2489	23.2341	26.6113	21.0503	26.2668	33.8216	30.2044	38.7666	31.6175	44.0059	37.3224	33.8294	32.3533	34.5719	16.7356	28.9195	26.3185	35.2282	32.1846	35.3308	55.6178	42.8702	35.3441	AKR1B1	7	134442350	134459284	-	3660	protein_coding	aldo-keto reductase family 1 member B [Source:HGNC Symbol;Acc:HGNC:381]	-
ENSG00000157601	15.1559	5.86157	9.41483	1.36167	0.656785	1.87106	0.431544	0.525562	0.461572	4.28349	2.62902	3.9131	8.64682	4.54601	4.84205	4.84059	3.21436	2.82813	5.15747	7.6398	5.96979	3.93043	3.64476	4.28967	MX1	21	41420304	41459214	+	8616	protein_coding	MX dynamin like GTPase 1 [Source:HGNC Symbol;Acc:HGNC:7532]	-
ENSG00000187840	16.4655	17.1606	13.6843	45.961	35.6669	45.2102	60.0284	56.2842	67.2522	26.8952	42.9065	37.9939	37.241	40.0895	36.505	58.9237	103.947	105.896	37.1887	32.9345	35.0637	64.7118	36.5705	24.9728	EIF4EBP1	8	38030341	38060365	+	1073	protein_coding	eukaryotic translation initiation factor 4E binding protein 1 [Source:HGNC Symbol;Acc:HGNC:3288]	-
ENSG00000175274	0.0495224	0.0564257	0.042925	0.0784636	0.0684832	0.0669156	0.07788	0.0938162	0.0611308	0	0	0	0.00576312	0	0	0.0624667	0.0907846	0.0848832	0	0	0	0.203301	0.24215	0.170199	TP53I11	11	44885903	44951306	-	7345	protein_coding	tumor protein p53 inducible protein 11 [Source:HGNC Symbol;Acc:HGNC:16842]	-
ENSG00000143028	58.3618	57.7426	63.5206	63.0205	50.6542	48.3185	14.7518	13.0409	14.4214	12.6173	7.43545	7.76401	36.466	40.3959	36.3294	41.0076	20.9203	24.0572	19.0739	22.0536	21.2372	22.8096	35.6795	38.3472	SYPL2	1	109466628	109482137	+	3963	protein_coding	synaptophysin like 2 [Source:HGNC Symbol;Acc:HGNC:27638]	-
ENSG00000123612	0.59338	0.695413	0.671079	0.0268616	0.145879	0.0962143	0.074653	0.123117	0.0558074	0.284848	0.165298	0.246898	0.0874684	0.0705257	0.184831	0.114767	0.149873	0.12996	0.154784	0.139144	0.190573	0.191397	0.247832	0.384222	ACVR1C	2	157526767	157629005	-	9195	protein_coding	activin A receptor type 1C [Source:HGNC Symbol;Acc:HGNC:18123]	-
ENSG00000102760	32.2252	36.8321	35.0462	39.2108	25.2236	31.8138	20.5088	12.0188	10.8771	27.1793	22.0442	21.6238	34.4137	31.2931	30.4662	55.7072	45.2295	57.0404	17.7752	20.0071	21.3247	20.5156	12.0102	9.1641	RGCC	13	41457559	41470882	+	1032	protein_coding	regulator of cell cycle [Source:HGNC Symbol;Acc:HGNC:20369]	-
ENSG00000168003	23.1014	19.221	19.241	60.8656	44.1113	54.2751	55.7999	53.7162	62.3598	30.8371	33.8604	30.2334	41.6189	40.3768	39.3863	54.6895	69.2396	76.94	31.5482	29.2759	30.4276	40.9194	39.0935	29.1917	SLC3A2	11	62856102	62888875	+	5178	protein_coding	solute carrier family 3 member 2 [Source:HGNC Symbol;Acc:HGNC:11026]	-
ENSG00000184557	3.07902	2.94518	3.57492	5.02898	3.29636	3.66733	2.61535	2.19636	2.15846	2.43855	4.73437	4.55818	4.02554	3.24163	2.98971	5.11849	7.21933	7.81044	5.5142	4.11491	3.93987	5.22768	5.65161	5.22851	SOCS3	17	78356778	78360077	-	2734	protein_coding	suppressor of cytokine signaling 3 [Source:HGNC Symbol;Acc:HGNC:19391]	-
ENSG00000150630	21.2791	18.5204	19.1144	19.9193	17.6504	20.7565	19.0755	20.2168	18.872	22.9645	32.6998	31.7759	18.6112	19.7403	17.3898	10.4087	13.0056	12.3019	26.4217	25.2495	23.7675	36.5818	31.3275	28.9282	VEGFC	4	176683538	176792727	-	2420	protein_coding	vascular endothelial growth factor C [Source:HGNC Symbol;Acc:HGNC:12682]	-
ENSG00000088826	2.71634	2.69304	2.55322	8.4818	6.28904	7.69108	7.63093	6.69967	8.25202	6.09411	4.72653	5.3451	7.09812	7.93912	4.60138	7.11744	8.31441	10.2465	9.07174	6.48446	6.96281	5.57558	5.05625	4.00357	SMOX	20	4120980	4187747	+	2946	protein_coding	spermine oxidase [Source:HGNC Symbol;Acc:HGNC:15862]	-
ENSG00000163017	0.668117	0.512679	0.472744	1.18819	0.802932	1.26388	1.53101	1.84688	2.47418	3.28639	4.92739	4.47411	1.18849	1.46338	2.43149	0.276904	0.618229	0.436258	1.09271	0.949278	1.10894	1.41337	1.05007	1.26932	ACTG2	2	73892314	73919865	+	3811	protein_coding	actin, gamma 2, smooth muscle, enteric [Source:HGNC Symbol;Acc:HGNC:145]	-
ENSG00000182901	3.83417	3.31098	2.93857	0.543543	0.618588	0.87801	1.26624	1.01307	1.59425	1.27607	0.837784	0.919157	1.4795	1.2424	1.21001	1.06909	1.571	1.00885	0.962135	0.925199	0.960723	1.7397	1.8563	1.56198	RGS7	1	240775515	241357230	-	2575	protein_coding	regulator of G protein signaling 7 [Source:HGNC Symbol;Acc:HGNC:10003]	-
ENSG00000174564	0.231134	0.119706	0.145704	0.565961	0.355951	0.576359	0.416357	0.298544	0.389064	0.462157	0.257737	0.332044	0.804494	1.22372	0.834493	1.48425	1.09652	1.44963	0.873927	0.767119	0.729421	0.733208	0.629303	0.571439	IL20RB	3	136946230	137011085	+	2473	protein_coding	interleukin 20 receptor subunit beta [Source:HGNC Symbol;Acc:HGNC:6004]	-
ENSG00000197971	0.681118	0.772884	0.856534	0.311809	0.231936	0.277233	0.144428	0.111052	0.14817	0.496296	0.358206	0.482637	0.407042	0.443586	0.310849	0.394364	0.265077	0.36842	0.467236	0.554589	0.539891	0.249246	0.415028	0.455493	MBP	18	76978827	77133683	-	18615	protein_coding	myelin basic protein [Source:HGNC Symbol;Acc:HGNC:6925]	-
ENSG00000136244	0.125576	0.0858483	0.217693	1.91004	1.51948	1.40156	0.165886	0.0951571	0.248018	0.299216	0.0710915	0.210113	0.204592	0.334324	0.371595	0.465692	0.236344	0.778455	0.229296	0.277205	0.52311	0.618619	0.698456	0.65675	IL6	7	22725884	22732002	+	2069	protein_coding	interleukin 6 [Source:HGNC Symbol;Acc:HGNC:6018]	-
ENSG00000106829	18.1842	17.877	18.0284	12.8821	14.1619	12.2949	9.93557	9.12016	9.41745	7.7304	5.70124	5.77602	9.29122	9.87471	9.31178	12.2228	8.38912	9.13205	8.11262	9.02628	8.43556	7.1654	11.1271	11.8239	TLE4	9	79571773	79726882	+	8187	protein_coding	transducin like enhancer of split 4 [Source:HGNC Symbol;Acc:HGNC:11840]	-
ENSG00000130707	3.52668	3.66887	3.63279	3.61715	2.63874	4.07699	2.43816	2.75955	3.11254	1.09295	0.594783	1.07691	1.60993	1.88521	1.44612	2.5423	2.78385	2.35078	1.36535	1.96724	1.55461	7.79843	7.34398	5.15013	ASS1	9	130444929	130501274	+	3050	protein_coding	argininosuccinate synthase 1 [Source:HGNC Symbol;Acc:HGNC:758]	-
ENSG00000176046	17.5744	17.1964	16.2254	33.1558	26.6694	34.3717	30.6883	27.8457	35.3502	17.4573	8.87438	9.55156	22.8063	24.4048	18.3282	29.7496	35.6166	42.8995	24.9907	20.9317	23.0716	68.6317	35.2352	25.8352	NUPR1	16	28532708	28539174	-	5674	protein_coding	nuclear protein 1, transcriptional regulator [Source:HGNC Symbol;Acc:HGNC:29990]	-
ENSG00000134775	3.61426	3.45651	3.2798	1.8089	1.48935	1.57969	2.1689	2.04543	2.10994	3.59926	5.26305	4.54827	2.72635	2.51849	2.31154	0.841022	1.49018	1.3046	1.96556	2.30977	2.29061	1.33911	2.15625	2.11542	FHOD3	18	36297714	36780055	+	7965	protein_coding	formin homology 2 domain containing 3 [Source:HGNC Symbol;Acc:HGNC:26178]	-
ENSG00000134668	9.13114	8.46526	7.84476	9.32539	8.98104	9.72584	18.594	16.8814	18.8493	11.2181	13.0445	13.6147	5.70575	5.9738	5.2487	6.52771	9.19828	8.74849	7.70044	7.70902	7.01247	13.5113	11.9242	13.2564	SPOCD1	1	31790422	31816051	-	7085	protein_coding	SPOC domain containing 1 [Source:HGNC Symbol;Acc:HGNC:26338]	-
ENSG00000134684	8.33992	8.11821	7.98029	16.788	13.1081	15.2979	12.7752	12.0593	13.8879	7.19076	9.04525	8.49354	12.5465	12.1716	11.4072	17.2029	23.2556	23.3648	10.8866	10.7448	10.8136	11.9103	12.6025	11.2253	YARS	1	32775237	32818153	-	8212	protein_coding	tyrosyl-tRNA synthetase [Source:HGNC Symbol;Acc:HGNC:12840]	-
ENSG00000091490	0.915895	0.703618	0.715694	2.32514	2.32844	2.38233	4.10174	3.57533	4.12835	0.515066	0.733248	0.399888	0.587839	0.54264	0.751048	0.814832	1.1397	1.0337	0.527901	0.506633	0.598728	1.10377	1.98901	1.80716	SEL1L3	4	25747427	25863760	-	7489	protein_coding	SEL1L family member 3 [Source:HGNC Symbol;Acc:HGNC:29108]	-
ENSG00000116679	12.5763	13.4632	13.1049	10.5808	11.879	11.0027	8.00797	8.89548	7.28078	5.4294	5.93622	5.59236	12.4337	14.1926	18.1068	7.4589	7.34455	6.94576	8.74224	9.73173	9.50305	7.89627	9.34411	9.02792	IVNS1ABP	1	185296388	185317329	-	7929	protein_coding	influenza virus NS1A binding protein [Source:HGNC Symbol;Acc:HGNC:16951]	-
ENSG00000120251	0.122047	0.0463535	0.0906757	0	0.00468823	0.00549709	0	0	0	0.0106524	0.0109673	0	0	0	0	0	0	0.00581094	0	0.00493438	0.00576432	0.00596467	0	0	GRIA2	4	157204182	157366075	+	8941	protein_coding	glutamate ionotropic receptor AMPA type subunit 2 [Source:HGNC Symbol;Acc:HGNC:4572]	-
ENSG00000175130	20.3693	19.933	20.2007	37.9913	31.3086	34.9456	57.2365	55.6803	63.8794	26.4594	13.0726	13.5043	28.054	33.512	18.4104	20.74	22.3448	21.5896	25.1619	20.3064	20.8097	45.9223	33.2374	30.1675	MARCKSL1	1	32333832	32336379	-	1699	protein_coding	MARCKS like 1 [Source:HGNC Symbol;Acc:HGNC:7142]	-
ENSG00000080709	1.87384	2.16243	1.88797	2.30282	1.78936	1.61332	0.758121	0.561301	0.652409	0.161453	0.287119	0.253088	1.36991	1.25253	1.80841	1.52727	1.17832	1.25705	0.227455	0.278756	0.262102	0.978006	1.20772	1.22291	KCNN2	5	114055545	114496500	+	6489	protein_coding	potassium calcium-activated channel subfamily N member 2 [Source:HGNC Symbol;Acc:HGNC:6291]	-
ENSG00000166741	23.2312	21.5611	23.5619	37.2308	26.0351	34.7869	24.7899	23.3875	29.0064	17.7336	12.3455	12.0301	28.1911	27.3108	29.5965	38.3999	54.8405	66.9069	26.2028	23.7141	26.5551	85.8324	43.8517	35.062	NNMT	11	114257787	114313285	+	2919	protein_coding	nicotinamide N-methyltransferase [Source:HGNC Symbol;Acc:HGNC:7861]	-
ENSG00000138675	41.6277	40.353	38.0645	6.78082	9.40662	7.4896	9.13644	11.0208	7.74258	16.5539	34.5037	29.6274	9.07578	10.3071	16.1643	7.44298	7.44856	5.6997	16.4958	18.7786	16.8846	14.4573	18.9965	28.3453	FGF5	4	80266599	80336680	+	5998	protein_coding	fibroblast growth factor 5 [Source:HGNC Symbol;Acc:HGNC:3683]	-
ENSG00000127585	0.872783	0.786652	0.643599	0.454068	0.577954	0.357316	0.458885	0.518235	0.402003	0.584971	0.196659	0.399595	0.350186	0.476866	0.54778	0.27605	0.445768	0.455865	0.317148	0.35392	0.400527	0.320863	0.320472	0.272513	FBXL16	16	692498	705829	-	3989	protein_coding	F-box and leucine rich repeat protein 16 [Source:HGNC Symbol;Acc:HGNC:14150]	-
ENSG00000107731	1.38244	1.17704	1.03368	5.46384	3.39457	4.35383	3.98856	4.10826	4.05996	0.160107	0.179175	0.19064	0.445515	0.44869	0.236601	5.25149	4.08087	5.00493	0.231162	0.335353	0.406826	1.52795	4.71232	3.20983	UNC5B	10	71212570	71302864	+	6841	protein_coding	unc-5 netrin receptor B [Source:HGNC Symbol;Acc:HGNC:12568]	-
ENSG00000224259	0.856445	0.731874	0.685246	0.926384	1.2356	1.293	1.34168	1.63807	1.07753	0.166033	0.108782	0.183718	0.429339	0.64403	0.679756	1.9487	2.42349	2.17374	0.384276	0.195771	0.179691	3.43138	1.84976	1.2576	LINC01133	1	159961218	159984750	+	3155	lincRNA	long intergenic non-protein coding RNA 1133 [Source:HGNC Symbol;Acc:HGNC:49447]	-
ENSG00000138642	7.08629	4.03705	5.77683	1.12986	1.17221	1.09447	0.760335	1.03657	0.963317	3.51016	2.33594	2.98504	3.57318	2.17169	3.03154	3.57202	1.91844	1.68611	2.13835	2.81784	2.91813	2.08975	2.77281	3.35892	HERC6	4	88378739	88443111	+	5793	protein_coding	HECT and RLD domain containing E3 ubiquitin protein ligase family member 6 [Source:HGNC Symbol;Acc:HGNC:26072]	-
ENSG00000110619	3.73273	3.45672	3.68869	8.4365	7.44633	8.13853	6.4458	6.37992	7.67525	4.51684	4.75786	3.89328	6.62976	5.83637	5.39825	10.1116	13.2472	14.2765	6.06062	5.6483	5.83322	6.29101	5.78126	5.02533	CARS	11	3000922	3057613	-	10037	protein_coding	cysteinyl-tRNA synthetase [Source:HGNC Symbol;Acc:HGNC:1493]	-
ENSG00000159674	14.9676	14.1986	13.85	20.5793	17.3302	23.7287	27.027	25.2608	29.8583	11.8558	6.20512	7.30203	6.21611	6.08976	4.83854	4.89111	7.62219	9.40955	6.63621	5.84771	6.34271	29.6229	24.1255	19.9676	SPON2	4	1166932	1208962	-	6013	protein_coding	spondin 2 [Source:HGNC Symbol;Acc:HGNC:11253]	-
ENSG00000111335	17.5616	8.05302	12.8564	1.71522	1.03054	1.97728	0.86754	0.958627	0.839684	5.56495	3.26393	4.59584	8.22409	5.11416	5.31648	6.52629	3.9458	3.2099	6.08418	8.74055	7.28158	3.43104	5.41258	7.03703	OAS2	12	112978395	113011723	+	6264	protein_coding	2'-5'-oligoadenylate synthetase 2 [Source:HGNC Symbol;Acc:HGNC:8087]	-
ENSG00000145244	64.9192	58.4554	62.0085	71.3405	66.8094	66.9879	29.0409	26.2764	24.1962	31.8955	9.03596	13.2357	67.2405	69.5779	76.0273	61.9929	42.8236	41.9838	33.2988	36.3242	39.5214	32.6209	40.6209	45.4564	CORIN	4	47593998	47838106	-	10087	protein_coding	corin, serine peptidase [Source:HGNC Symbol;Acc:HGNC:19012]	-
ENSG00000169306	0.339999	0.45196	0.56485	0.123451	0.21713	0.0803972	0.109166	0.053675	0.0174874	0.363522	0.0935676	0.158024	0.0346211	0.12965	0.12135	0.400277	0.0969557	0.169975	0.0718548	0.144335	0.0702546	0.0726964	0.151529	0.133362	IL1RAPL1	X	28587399	29956723	+	3668	protein_coding	interleukin 1 receptor accessory protein like 1 [Source:HGNC Symbol;Acc:HGNC:5996]	-
ENSG00000188042	29.0828	31.7205	27.6552	7.90892	6.81041	6.88313	4.78948	3.96164	4.84314	6.15886	8.32022	7.33025	6.41333	6.25914	7.13905	10.8273	11.9194	12.2347	6.47579	6.54133	7.115	14.9638	21.1216	18.4471	ARL4C	2	234493041	234497053	-	4013	protein_coding	ADP ribosylation factor like GTPase 4C [Source:HGNC Symbol;Acc:HGNC:698]	-
ENSG00000103187	58.8793	54.9601	50.3094	85.5146	70.4451	89.6858	150.807	141.684	172.881	85.9044	114.612	107.763	60.4027	56.0574	72.3242	41.8988	83.9252	78.9169	75.1635	73.1129	71.1726	120.951	94.3118	76.9071	COTL1	16	84565594	84618077	-	6762	protein_coding	coactosin like F-actin binding protein 1 [Source:HGNC Symbol;Acc:HGNC:18304]	-
ENSG00000185885	313.896	162.709	235.796	52.7527	45.4106	55.5662	26.218	24.7012	29.8149	84.2193	33.0949	48.0343	150.899	115.966	53.9155	75.4076	60.6305	65.4737	95.1757	91.5454	109.377	135.202	100.715	92.7517	IFITM1	11	313506	315272	+	1080	protein_coding	interferon induced transmembrane protein 1 [Source:HGNC Symbol;Acc:HGNC:5412]	-
ENSG00000079257	9.39759	8.30626	7.81623	5.22778	4.87736	5.52278	9.39436	9.62146	7.97531	7.09255	7.98684	8.06114	5.09425	5.8352	5.48856	9.3655	11.7934	11.7453	8.02607	7.42149	7.29904	19.6087	12.6388	14.8169	LXN	3	158645822	158672693	-	1504	protein_coding	latexin [Source:HGNC Symbol;Acc:HGNC:13347]	-
ENSG00000231924	4.62965	4.20092	4.10368	2.257	1.80817	1.95171	1.5105	1.60726	1.73256	2.3134	1.01795	1.43126	2.43178	3.14591	1.98205	1.44277	1.38891	1.33005	1.75319	1.95646	1.91154	2.84872	2.4872	2.22406	PSG1	19	42866464	42879822	-	4961	protein_coding	pregnancy specific beta-1-glycoprotein 1 [Source:HGNC Symbol;Acc:HGNC:9514]	-
ENSG00000132561	11.0027	10.8798	11.6288	7.68919	7.20088	6.56461	5.71781	5.7576	5.12557	8.2563	6.2657	7.24574	16.8331	20.1476	9.14585	9.2518	5.87977	5.37317	13.1307	11.6643	12.6004	6.5153	7.21518	8.45903	MATN2	8	97868840	98036716	+	6933	protein_coding	matrilin 2 [Source:HGNC Symbol;Acc:HGNC:6908]	-
ENSG00000125845	3.23236	2.4827	3.81488	3.78388	2.88684	3.4941	2.79581	2.20062	2.45816	2.63167	1.83809	2.37422	5.90106	5.11439	3.15762	3.65678	2.4443	2.59706	4.11338	4.45961	4.56564	1.39212	1.89849	1.66031	BMP2	20	6767664	6780280	+	3601	protein_coding	bone morphogenetic protein 2 [Source:HGNC Symbol;Acc:HGNC:1069]	-
ENSG00000185112	117.407	116.182	103.102	154.048	109.449	133.181	53.7395	43.181	53.033	79.8909	39.082	55.0232	52.4119	58.3479	54.7588	68.3076	95.646	100.995	65.1405	68.141	67.5129	78.6052	71.7828	72.877	FAM43A	3	194686544	194689037	+	2494	protein_coding	family with sequence similarity 43 member A [Source:HGNC Symbol;Acc:HGNC:26888]	-
ENSG00000166986	13.0352	12.7208	12.465	24.8761	20.8037	22.3788	22.2202	21.2063	25.4275	13.579	16.6734	14.2544	16.9549	17.1317	16.749	26.7274	35.6241	35.884	15.9833	15.9762	16.83	16.0946	19.0674	18.4063	MARS	12	57475445	57517569	+	7028	protein_coding	methionyl-tRNA synthetase [Source:HGNC Symbol;Acc:HGNC:6898]	-
ENSG00000145390	12.7929	15.3888	16.3277	3.0452	5.0336	3.96075	1.64668	2.96968	1.58346	3.00473	2.76534	3.75103	1.6932	1.99339	3.88394	8.25872	4.6835	4.09558	1.83943	2.34067	2.03999	4.6993	5.67438	10.5158	USP53	4	119212587	119295517	+	11950	protein_coding	ubiquitin specific peptidase 53 [Source:HGNC Symbol;Acc:HGNC:29255]	-
ENSG00000151623	0.353919	0.340526	0.279501	0.043614	0.031722	0.044634	0.0519475	0.0446981	0.0679591	0.129739	0.111312	0.0731082	0.147358	0.104694	0.134739	0.0416665	0.0269134	0.0157274	0.151588	0.0868076	0.163813	0.0242153	0.117774	0.123398	NR3C2	4	148078762	148444698	-	6607	protein_coding	nuclear receptor subfamily 3 group C member 2 [Source:HGNC Symbol;Acc:HGNC:7979]	ESR-like
ENSG00000135919	54.0847	58.2877	53.6475	46.2167	35.8215	42.4993	66.0043	66.9959	67.8591	237.212	260.466	257.024	123.377	105.326	122.568	51.9815	84.9784	86.3511	184.871	187.142	177.357	80.394	87.2254	73.2975	SERPINE2	2	223975112	224039319	-	8891	protein_coding	serpin family E member 2 [Source:HGNC Symbol;Acc:HGNC:8951]	-
ENSG00000164125	4.78747	4.87629	6.66464	1.25377	1.76075	1.54684	0.609777	0.755789	0.520964	3.91607	1.69861	2.7584	3.54541	5.22298	5.05295	4.19807	0.947754	1.30548	3.25775	3.72878	3.7019	2.75449	2.97654	3.69018	FAM198B	4	158124474	158173318	-	7880	protein_coding	family with sequence similarity 198 member B [Source:HGNC Symbol;Acc:HGNC:25312]	-
ENSG00000205221	0.406181	0.351091	0.449192	0.144245	0.169478	0.145726	0.0770928	0.0398005	0.0345788	0.308063	0.171801	0.234352	0.467799	0.407851	0.436277	0.111304	0.0958581	0.0560168	0.298374	0.404318	0.416756	0.100623	0.134833	0.117202	VIT	2	36696690	36814792	+	3710	protein_coding	vitrin [Source:HGNC Symbol;Acc:HGNC:12697]	-
ENSG00000196502	0.145816	0.0930401	0.111224	0.240274	0.145857	0.215157	0.102733	0.0828713	0.107998	0.144323	0.077047	0.0650613	0.13779	0.174695	0.140802	0.0927009	0.0698573	0.0349909	0.153837	0.113898	0.173551	0.38311	0.29946	0.237934	SULT1A1	16	28605196	28623625	-	8909	protein_coding	sulfotransferase family 1A member 1 [Source:HGNC Symbol;Acc:HGNC:11453]	-
ENSG00000069812	0.336362	0.3066	0.383183	0.152267	0.0620195	0.10908	0.0423176	0.0637211	0.0949046	0.114496	0.0816099	0.0714668	0.12526	0.0879516	0.127224	0.0169713	0.041108	0.0480448	0.0779918	0.106073	0.219233	0.0690421	0.154192	0.100523	HES2	1	6412418	6424670	-	5407	protein_coding	hes family bHLH transcription factor 2 [Source:HGNC Symbol;Acc:HGNC:16005]	bHLH
ENSG00000125730	0.224625	0.227499	0.313684	1.79925	1.03686	1.13903	0.281618	0.342791	0.362002	0.114365	0.0058873	0.0522002	1.34188	1.48468	0.981493	1.41039	1.0142	0.84222	0.493707	0.275474	0.371317	0.39703	0.593985	0.802758	C3	19	6677704	6730562	-	8328	protein_coding	complement C3 [Source:HGNC Symbol;Acc:HGNC:1318]	-
ENSG00000261888	0.430418	0.445834	0.678323	1.70489	0.994277	1.35087	1.63683	1.66785	1.88374	0.770979	0.295358	0.363725	1.05188	1.25334	0.792231	1.72748	1.50635	1.78011	0.396933	0.431881	0.29107	1.3453	1.15096	1.14599	AC144831.1	17	83104255	83106910	+	2656	lincRNA	novel transcript	-
ENSG00000137872	15.807	16.7996	16.9067	7.96656	9.1898	6.5996	4.55912	5.44141	3.77801	7.98606	5.7985	6.89795	4.15534	4.43084	6.23262	11.2975	6.90944	6.17493	6.42507	7.54811	6.84815	5.91449	8.3011	11.9859	SEMA6D	15	47184101	47774223	+	8557	protein_coding	semaphorin 6D [Source:HGNC Symbol;Acc:HGNC:16770]	-
ENSG00000135218	0.448946	0.555063	0.500912	0.0189179	0.0462325	0.0406567	0.0736066	0.0316673	0.0412689	0.183833	0.180255	0.10211	0.0661408	0.0874181	0.130171	0.0590391	0.0490303	0.042978	0.150192	0.158145	0.104214	0.240182	0.240102	0.294743	CD36	7	80369575	80679277	+	10880	protein_coding	CD36 molecule [Source:HGNC Symbol;Acc:HGNC:1663]	-
ENSG00000129009	26.5944	26.3116	26.3566	83.1784	60.2789	71.4885	58.8733	58.3416	64.8641	7.43471	2.45973	2.60411	22.2189	21.0091	7.69602	74.4999	76.8753	92.0651	13.6765	9.86096	11.5967	42.9476	43.4701	34.5529	ISLR	15	74173671	74176872	+	2671	protein_coding	immunoglobulin superfamily containing leucine rich repeat [Source:HGNC Symbol;Acc:HGNC:6133]	-
ENSG00000001626	0.105673	0.120403	0.106057	0.0308421	0.0224325	0	0.0122451	0	0	0.00509701	0	0	0.00906135	0.0185089	0.0129931	0.0245541	0.00951604	0.0166827	0.0225678	0.00472207	0.0165489	0.0114161	0.0178468	0.0349048	CFTR	7	117465784	117715971	+	9343	protein_coding	cystic fibrosis transmembrane conductance regulator [Source:HGNC Symbol;Acc:HGNC:1884]	-
ENSG00000184979	7.27338	3.05906	4.97161	0.966777	0.748174	1.06194	0.725447	0.832278	1.0545	2.3039	2.90169	2.83599	5.38819	3.26932	3.76328	2.4137	3.02764	2.53799	3.66439	4.45535	3.53436	1.75346	1.9841	2.65508	USP18	22	18149899	18177397	+	2129	protein_coding	ubiquitin specific peptidase 18 [Source:HGNC Symbol;Acc:HGNC:12616]	-
ENSG00000127863	22.9581	22.3487	25.6167	14.5886	17.4458	14.4863	6.41057	6.06466	5.45717	15.5447	8.93711	11.412	19.9522	22.9309	20.632	23.1518	11.207	12.3868	20.3098	22.6847	22.8412	12.9857	15.2296	17.8057	TNFRSF19	13	23570370	23676104	+	5113	protein_coding	TNF receptor superfamily member 19 [Source:HGNC Symbol;Acc:HGNC:11915]	-
ENSG00000139269	0.103409	0.117824	0.194205	0.341338	0.361477	0.326033	0.246646	0.228551	0.297848	0.0789741	0.097571	0.160208	0.168478	0.444511	0.161054	1.29352	1.1648	1.48198	0.227285	0.175595	0.102565	0.566024	0.700523	0.324493	INHBE	12	57452323	57459280	+	3015	protein_coding	inhibin subunit beta E [Source:HGNC Symbol;Acc:HGNC:24029]	-
ENSG00000137672	12.7914	13.3875	12.2587	5.6949	8.22905	7.80249	5.93001	6.13361	4.11252	3.84446	3.03722	2.809	3.76132	4.81746	5.9853	5.65961	2.6976	2.78685	2.96075	3.30668	3.56499	5.7019	7.62896	9.44324	TRPC6	11	101451564	101872562	-	5537	protein_coding	transient receptor potential cation channel subfamily C member 6 [Source:HGNC Symbol;Acc:HGNC:12338]	-
ENSG00000110328	18.4242	17.6461	16.4044	13.0522	11.8344	13.6052	12.5067	10.6392	11.0532	6.93248	4.21759	5.52677	6.06883	7.40204	7.85419	5.80638	6.75331	7.10504	5.24656	5.20613	5.22919	11.4688	12.5965	11.7936	GALNT18	11	11270876	11622005	-	3627	protein_coding	polypeptide N-acetylgalactosaminyltransferase 18 [Source:HGNC Symbol;Acc:HGNC:30488]	-
ENSG00000182568	1.2207	1.37762	1.43765	0.831965	1.11601	0.993326	0.460729	0.510223	0.416176	0.731599	0.416836	0.51152	0.8997	1.04784	0.811769	1.15654	0.7393	0.926049	1.09286	1.10222	0.903245	0.457376	0.746109	0.899864	SATB1	3	18345387	18445588	-	13409	protein_coding	SATB homeobox 1 [Source:HGNC Symbol;Acc:HGNC:10541]	CUT
ENSG00000163644	3.93916	3.82701	4.11945	1.49153	1.86161	1.78081	1.22243	1.35051	1.02102	3.03628	2.10847	2.44253	2.50161	2.44467	2.94295	2.17889	1.50122	1.4804	2.75361	3.21255	2.74215	2.68269	2.48308	2.86796	PPM1K	4	88257620	88284769	-	11371	protein_coding	protein phosphatase, Mg2+/Mn2+ dependent 1K [Source:HGNC Symbol;Acc:HGNC:25415]	-
ENSG00000110876	1.04176	0.902107	1.33641	1.89816	1.91603	2.16778	3.87622	3.17739	3.70356	2.7305	3.00782	2.84703	2.52894	2.44416	2.6122	1.32457	1.28336	2.02073	2.34607	2.2466	2.35582	2.1811	1.78287	2.78955	SELPLG	12	108622277	108633959	-	2494	protein_coding	selectin P ligand [Source:HGNC Symbol;Acc:HGNC:10722]	-
ENSG00000111052	4.96307	4.14752	5.15034	1.5933	2.4367	1.66363	1.49005	2.04268	1.28382	1.54183	1.54412	1.64918	1.68199	1.68603	3.25147	3.70025	2.3421	2.17915	1.71442	1.85693	1.87345	2.40947	2.1758	3.47153	LIN7A	12	80792520	80937925	-	6795	protein_coding	lin-7 homolog A, crumbs cell polarity complex component [Source:HGNC Symbol;Acc:HGNC:17787]	-
ENSG00000128965	3.81265	3.73998	4.35524	19.9626	15.9278	18.1504	5.4201	4.56804	4.64403	2.89246	3.47828	2.83995	8.65936	7.77256	8.69067	19.8197	32.1202	35.8489	5.73744	6.85999	5.33419	6.94483	7.8051	5.5726	CHAC1	15	40952962	40956519	+	2058	protein_coding	ChaC glutathione specific gamma-glutamylcyclotransferase 1 [Source:HGNC Symbol;Acc:HGNC:28680]	-
ENSG00000198478	2.33404	2.92662	2.34254	1.06165	1.49544	1.52107	1.53672	1.36458	0.909839	0.900641	0.790287	0.851239	0.800569	1.16141	1.26099	1.34105	0.878956	0.893283	0.860985	0.948169	0.708894	1.12322	1.46926	1.67041	SH3BGRL2	6	79631283	79703659	+	4653	protein_coding	SH3 domain binding glutamate rich protein like 2 [Source:HGNC Symbol;Acc:HGNC:15567]	-
ENSG00000198680	0	0.0288532	0.0219496	0.421283	0.306414	0.23952	0.446026	0.407768	0.437627	0	0	0	0	0	0	0.290674	0.324957	0.455751	0	0	0	0.441819	0.406294	0.158926	TUSC1	9	25676389	25678440	-	2052	protein_coding	tumor suppressor candidate 1 [Source:HGNC Symbol;Acc:HGNC:31010]	-
ENSG00000106624	13.5702	15.8084	14.8075	21.5256	22.6718	21.7131	19.1061	20.0853	21.269	0.470928	0.583801	0.419175	2.05884	1.99802	1.42096	12.6302	18.93	20.3523	2.06383	1.82528	2.11148	13.8949	15.4909	17.8579	AEBP1	7	44104361	44114562	+	4955	protein_coding	AE binding protein 1 [Source:HGNC Symbol;Acc:HGNC:303]	-
ENSG00000105825	141.978	141.836	154.636	98.8767	69.3779	81.2561	77.2943	66.1405	79.9045	580.086	733.284	750.185	532.551	482.583	309.49	181.337	258.935	235.253	801.874	666.594	676.691	215.329	152.754	142.752	TFPI2	7	93885396	93890991	-	2682	protein_coding	tissue factor pathway inhibitor 2 [Source:HGNC Symbol;Acc:HGNC:11761]	-
ENSG00000124920	1.26016	1.24179	1.23988	3.87371	3.02214	2.90847	3.42253	3.1016	3.69367	0.191734	0.206585	0.226136	0.610378	0.526235	0.469815	1.71842	2.09367	2.13563	0.518243	0.425485	0.443967	1.50802	2.41996	2.61585	MYRF	11	61752642	61788518	+	10680	protein_coding	myelin regulatory factor [Source:HGNC Symbol;Acc:HGNC:1181]	NDT80/PhoG
ENSG00000163531	1.88593	1.94006	1.68339	1.49984	1.80313	1.73297	1.45757	1.56192	1.64347	0.0470147	0.0345748	0.024979	0.0736314	0.081298	0.0342422	0.923201	1.50055	1.62674	0.0693881	0.0725937	0.0993414	0.864975	1.9911	2.11574	NFASC	1	204828651	205022822	+	21271	protein_coding	neurofascin [Source:HGNC Symbol;Acc:HGNC:29866]	-
ENSG00000076706	2.08637	1.81082	2.34852	5.74607	5.45006	6.23805	7.93071	8.51502	9.50661	1.10359	0.944652	0.8916	0.980972	1.08343	1.15582	1.36619	1.6591	2.10706	0.76704	0.820308	0.749958	2.58675	3.42981	3.36866	MCAM	11	119308529	119321521	-	7422	protein_coding	melanoma cell adhesion molecule [Source:HGNC Symbol;Acc:HGNC:6934]	-
ENSG00000095303	11.9522	11.6144	13.0432	21.4748	16.9233	16.1936	9.06791	8.29541	8.45132	39.1184	42.6711	42.9394	80.0624	55.5502	46.4041	92.1993	168.628	171.917	59.3211	51.432	50.2572	7.4594	9.85696	9.66728	PTGS1	9	122370530	122395703	+	5791	protein_coding	prostaglandin-endoperoxide synthase 1 [Source:HGNC Symbol;Acc:HGNC:9604]	-
ENSG00000163661	21.8031	13.8251	19.8272	82.9673	57.0423	60.0434	10.9393	10.6812	9.91912	45.5103	45.9461	45.1405	115.382	106.476	95.843	246.674	236.363	248.289	120.995	111.046	112.084	24.8507	21.7453	20.1441	PTX3	3	157436789	157443628	+	1940	protein_coding	pentraxin 3 [Source:HGNC Symbol;Acc:HGNC:9692]	-
ENSG00000140416	88.3648	86.5247	80.6436	95.7968	99.497	119.057	180.325	179.04	195.828	55.721	50.7011	49.1767	39.2924	41.1304	47.6519	30.1816	40.7876	43.1309	36.7302	41.6924	41.8122	110.64	116.329	99.9377	TPM1	15	63042632	63071915	+	12876	protein_coding	tropomyosin 1 [Source:HGNC Symbol;Acc:HGNC:12010]	-
ENSG00000150764	6.62593	7.25037	6.85482	8.91134	11.1629	11.8585	20.0805	20.3902	19.6298	5.85963	5.44515	5.6653	4.54692	4.58285	5.3452	6.28724	7.72162	7.48591	4.16919	4.30865	4.30651	3.83571	8.45897	8.34868	DIXDC1	11	111927144	112022584	+	8509	protein_coding	DIX domain containing 1 [Source:HGNC Symbol;Acc:HGNC:23695]	-
ENSG00000104332	0.480231	0.373073	0.359493	0.129696	0.052826	0.0722635	0.0841042	0.11372	0.0538909	5.22125	7.83688	8.73526	3.42304	3.20541	1.33438	0.876967	0.943052	0.720241	7.46237	5.61556	5.17445	0.347245	0.560363	0.799135	SFRP1	8	41261958	41309497	-	4761	protein_coding	secreted frizzled related protein 1 [Source:HGNC Symbol;Acc:HGNC:10776]	-
ENSG00000229847	2.5852	3.36158	2.92989	3.91407	6.0805	5.47529	2.55416	2.62165	2.79138	0.0215872	0.0333382	0.043792	0.230263	0.31846	0.160501	2.84421	3.38545	3.88607	0.137397	0.219991	0.292038	2.54442	3.45806	4.26247	EMX2OS	10	117473215	117545068	-	8824	antisense	EMX2 opposite strand/antisense RNA [Source:HGNC Symbol;Acc:HGNC:18511]	-
ENSG00000163520	12.3537	13.1776	13.6844	32.4823	25.593	27.6593	13.3735	12.5198	13.9831	1.55373	0.764174	0.73277	8.62084	8.9573	6.60957	22.8741	21.0908	24.5742	4.27223	3.17226	3.81293	12.1688	12.8557	14.424	FBLN2	3	13549131	13638422	+	4812	protein_coding	fibulin 2 [Source:HGNC Symbol;Acc:HGNC:3601]	-
ENSG00000109846	20.5181	24.4711	21.8077	25.0873	30.547	38.1014	43.9297	50.5016	60.5496	11.3324	10.3586	10.4438	10.6593	10.0885	10.1762	8.4535	11.4725	11.4391	10.5634	9.96079	11.0586	39.813	28.2485	23.6651	CRYAB	11	111908565	111923722	-	3034	protein_coding	crystallin alpha B [Source:HGNC Symbol;Acc:HGNC:2389]	-
ENSG00000167772	20.1404	14.3842	17.5118	17.8792	8.90028	14.0201	22.8166	23.2218	24.6547	5.66008	6.4398	5.72158	1.12562	1.82892	1.15753	5.7306	15.224	14.9043	1.0619	0.657686	1.05902	40.4166	26.626	23.6725	ANGPTL4	19	8363289	8374373	+	2482	protein_coding	angiopoietin like 4 [Source:HGNC Symbol;Acc:HGNC:16039]	-
ENSG00000118523	672.077	697.039	610.85	841.206	768.152	955.736	687.388	737.9	730.371	191.402	235.253	197.32	152.671	155.204	246.473	134.86	285.198	279.547	170.33	209.765	176.056	624.229	762.759	586.004	CTGF	6	131948176	131951373	-	2339	protein_coding	connective tissue growth factor [Source:HGNC Symbol;Acc:HGNC:2500]	-
ENSG00000146674	415.114	382.92	370.849	823.397	653.063	821.939	695.27	651.78	796.162	168.295	115.585	117.835	251.267	255.128	257.908	304.621	353.922	428.83	131.13	133.648	143.679	395.735	440.842	376.961	IGFBP3	7	45912245	45921874	-	4571	protein_coding	insulin like growth factor binding protein 3 [Source:HGNC Symbol;Acc:HGNC:5472]	-
ENSG00000196549	3.46781	3.06496	4.78498	3.88974	4.70591	3.19318	0.844367	1.05398	0.613432	6.17296	5.33106	5.58844	21.3939	23.5935	31.7703	17.2128	6.88531	7.57731	11.0467	11.1534	11.4435	4.32406	6.65585	6.537	MME	3	155024124	155183729	+	9620	protein_coding	membrane metalloendopeptidase [Source:HGNC Symbol;Acc:HGNC:7154]	-
ENSG00000137809	6.81108	8.35455	6.77019	9.70023	10.9424	11.1066	11.7207	13.2292	14.3296	2.93689	1.99475	1.98297	2.27937	2.16877	2.12678	6.01818	9.48907	11.2338	2.35325	2.29444	2.61869	4.46708	8.99917	9.63078	ITGA11	15	68296533	68432162	-	10864	protein_coding	integrin subunit alpha 11 [Source:HGNC Symbol;Acc:HGNC:6136]	-
ENSG00000214517	23.6351	20.2291	19.2292	27.4644	26.6107	30.848	36.3361	37.9672	41.7983	12.6617	13.4572	12.3548	16.3557	16.4257	21.1805	10.1419	11.6119	12.2719	13.6692	15.4751	15.5	18.8073	25.6808	21.4472	PPME1	11	74171099	74254703	+	7917	protein_coding	protein phosphatase methylesterase 1 [Source:HGNC Symbol;Acc:HGNC:30178]	-
ENSG00000106538	54.9387	56.6486	50.5037	77.9378	59.243	70.6668	68.8162	67.6423	85.0463	17.229	13.5782	11.9688	33.3396	41.6794	38.4636	27.8014	40.3119	39.5685	21.8973	19.3606	23.8511	163.599	79.6535	57.9742	RARRES2	7	150338317	150341674	-	1921	protein_coding	retinoic acid receptor responder 2 [Source:HGNC Symbol;Acc:HGNC:9868]	-
ENSG00000206190	5.94465	5.32994	4.65457	9.19355	7.79628	8.84913	9.97258	9.30082	9.75618	2.61637	3.05523	2.86059	3.65461	3.19268	3.91703	3.11553	4.36665	4.15818	3.00893	3.10596	3.30353	2.60023	4.46816	4.43405	ATP10A	15	25677273	25865172	-	8409	protein_coding	ATPase phospholipid transporting 10A (putative) [Source:HGNC Symbol;Acc:HGNC:13542]	-
ENSG00000095739	4.64839	4.06822	3.50359	4.44743	5.03589	6.18086	10.2342	8.84854	10.5335	1.58464	1.84337	1.56556	1.90248	1.532	1.55634	1.22933	1.72899	1.68395	1.45791	1.96378	1.69272	5.60035	4.34752	3.64073	BAMBI	10	28677342	28682939	+	2314	protein_coding	BMP and activin membrane bound inhibitor [Source:HGNC Symbol;Acc:HGNC:30251]	-
ENSG00000115129	67.0666	71.7292	64.892	81.5295	73.3737	103.975	122.15	121.028	144.185	32.5234	21.8639	22.0621	28.1224	27.2071	37.5944	17.5232	30.3796	34.7195	22.8224	22.5744	23.8746	143.659	98.613	74.6408	TP53I3	2	24077433	24085861	-	2312	protein_coding	tumor protein p53 inducible protein 3 [Source:HGNC Symbol;Acc:HGNC:19373]	-
ENSG00000164530	0.589994	0.373465	0.303049	3.91227	4.30103	4.36103	5.77321	6.56129	7.60661	0.680878	0.350505	0.26406	0.409416	0.218161	0.153147	0.926125	1.43943	1.50754	0.576337	0.612239	0.715214	1.48015	0.794682	1.0514	PI16	6	36948263	36964837	+	2378	protein_coding	peptidase inhibitor 16 [Source:HGNC Symbol;Acc:HGNC:21245]	-
ENSG00000145147	3.53127	2.57871	2.86142	2.34819	2.20982	1.73076	2.06147	2.31099	2.05402	6.76173	6.87583	6.72417	4.33238	4.30008	4.65811	3.84553	4.47654	3.66985	5.34617	5.70103	5.08914	1.09823	1.80272	2.6751	SLIT2	4	20253260	20620561	+	9712	protein_coding	slit guidance ligand 2 [Source:HGNC Symbol;Acc:HGNC:11086]	-
ENSG00000017483	1.20393	1.48976	0.964996	1.17938	1.78572	2.14279	3.56271	3.80125	3.9151	0.0355915	0.0366438	0.0601677	0.0105456	0.0430814	0.0201618	1.48596	5.64814	5.99289	0	0.0219822	0.051359	2.55092	2.00778	2.03111	SLC38A5	X	48458537	48470256	-	4014	protein_coding	solute carrier family 38 member 5 [Source:HGNC Symbol;Acc:HGNC:18070]	-
ENSG00000133816	10.1605	10.401	9.75274	11.5192	11.0363	10.9735	25.1805	25.5351	27.4193	6.82563	9.00892	7.72947	3.58499	3.58217	4.79179	6.91942	11.9882	11.5769	3.67587	4.16033	4.00497	4.03059	11.0826	11.4999	MICAL2	11	12094008	12359144	+	20191	protein_coding	microtubule associated monooxygenase, calponin and LIM domain containing 2 [Source:HGNC Symbol;Acc:HGNC:24693]	-
ENSG00000183496	4.25088	3.98872	4.03549	4.74477	5.47501	5.14696	9.20175	8.95524	9.68622	2.81538	2.67392	2.54574	3.39494	3.35832	2.97644	4.86784	5.42944	5.55987	2.82648	2.51729	2.70449	3.91055	5.2346	4.85736	MEX3B	15	82041778	82046141	-	4364	protein_coding	mex-3 RNA binding family member B [Source:HGNC Symbol;Acc:HGNC:25297]	-
ENSG00000179542	2.92052	2.55052	2.77399	1.21917	1.29787	1.22405	0.904824	1.10985	0.784346	5.01109	4.0977	4.87686	2.72577	3.31735	3.0142	2.07945	1.85517	1.63199	3.01587	3.11313	3.22045	2.24353	1.55881	2.3841	SLITRK4	X	143622790	143635777	-	8914	protein_coding	SLIT and NTRK like family member 4 [Source:HGNC Symbol;Acc:HGNC:23502]	-
ENSG00000182575	0.66242	0.628966	0.614046	1.60347	1.58823	1.78393	1.87368	1.77778	1.88524	0.0674524	0.0868085	0.051313	0.224841	0.160743	0.222097	0.349312	0.81069	0.671522	0.242658	0.171849	0.228128	0.840365	0.757743	0.798737	NXPH3	17	49575858	49583827	+	5648	protein_coding	neurexophilin 3 [Source:HGNC Symbol;Acc:HGNC:8077]	-
ENSG00000154277	34.2246	27.1126	24.8888	16.127	16.2747	20.6764	26.9219	25.3865	31.6221	82.0749	95.6955	94.9331	50.9371	54.2013	73.7479	11.9429	21.292	21.8796	78.0989	80.0586	77.4211	37.6022	28.302	21.0551	UCHL1	4	41256413	41268455	+	2282	protein_coding	ubiquitin C-terminal hydrolase L1 [Source:HGNC Symbol;Acc:HGNC:12513]	-
ENSG00000122644	1.25494	1.47975	1.151	1.51437	2.17768	2.23595	8.52983	8.45904	8.62814	1.84548	2.40948	1.92614	1.24815	1.5297	1.64768	1.81672	2.79633	2.40738	1.40626	1.57344	1.36047	2.30633	2.06029	1.78581	ARL4A	7	12686856	12690934	+	3561	protein_coding	ADP ribosylation factor like GTPase 4A [Source:HGNC Symbol;Acc:HGNC:695]	-
ENSG00000135362	3.91923	4.23289	3.81239	7.3794	7.86903	8.3352	14.318	14.6931	16.5595	4.62106	5.40984	5.0157	3.92846	4.39772	5.18653	3.27331	5.67772	5.80338	3.95983	4.31447	4.4481	4.28833	4.95659	4.74846	PRR5L	11	36296288	36465204	+	6616	protein_coding	proline rich 5 like [Source:HGNC Symbol;Acc:HGNC:25878]	-
ENSG00000170558	56.2567	52.4368	52.2107	109.375	104.302	99.8479	107.287	108.871	101.723	44.2446	44.5326	39.8326	43.3563	45.6777	46.2769	99.4383	81.4275	89.6365	32.1175	34.9738	36.8893	44.2047	65.114	64.6082	CDH2	18	27950966	28177446	-	4950	protein_coding	cadherin 2 [Source:HGNC Symbol;Acc:HGNC:1759]	-
ENSG00000087303	78.5382	70.8128	78.4618	77.0756	56.0102	55.5162	18.9274	16.671	15.785	55.2801	46.3524	52.9122	53.0252	57.3409	60.5072	53.2249	36.9153	39.2756	56.0856	64.8246	59.1341	17.3289	57.8853	59.1059	NID2	14	52004803	52069228	-	6392	protein_coding	nidogen 2 [Source:HGNC Symbol;Acc:HGNC:13389]	-
ENSG00000065361	1.20724	1.48688	1.27065	1.83989	2.2816	2.09887	1.01255	1.08361	1.33411	0.084295	0.0922116	0.0748132	0.21542	0.248708	0.277554	0.888296	1.27869	1.59218	0.221604	0.195235	0.279389	1.3216	1.34049	1.81596	ERBB3	12	56076799	56103505	+	9039	protein_coding	erb-b2 receptor tyrosine kinase 3 [Source:HGNC Symbol;Acc:HGNC:3431]	-
ENSG00000170390	8.23558	7.94393	7.83273	10.2154	10.3838	10.4573	14.2945	13.7957	14.7895	4.71458	3.52339	3.48165	5.17409	4.65549	5.20963	6.48481	6.22513	6.36191	3.39897	3.18004	3.43517	6.25233	9.08651	9.20431	DCLK2	4	150078274	150257457	+	4606	protein_coding	doublecortin like kinase 2 [Source:HGNC Symbol;Acc:HGNC:19002]	-
ENSG00000183688	48.0885	54.0235	45.7745	62.6632	59.9185	66.4013	118.608	113.814	132.114	34.825	45.035	38.5247	31.6804	32.3197	37.1346	40.3319	65.2878	62.9465	28.5909	31.4835	28.794	50.6054	51.2217	49.6394	RFLNB	17	439978	445939	-	3621	protein_coding	refilin B [Source:HGNC Symbol;Acc:HGNC:28705]	-
ENSG00000113361	6.95976	7.20295	6.68387	5.48694	7.54778	6.49556	8.25304	9.70166	7.50821	2.72364	2.50712	2.50507	1.80208	1.80556	2.94521	4.37358	4.01844	3.69762	1.52019	2.08848	1.96513	5.09649	5.23976	7.07783	CDH6	5	31193750	31329146	+	12379	protein_coding	cadherin 6 [Source:HGNC Symbol;Acc:HGNC:1765]	-
ENSG00000177096	8.69233	9.97649	9.55575	25.6801	18.8808	23.9631	25.089	21.4873	25.2544	6.97514	8.04155	6.64136	13.3156	13.5465	10.7642	18.0644	26.8793	27.2815	9.50592	8.49605	9.48347	15.231	12.9258	10.9548	PHETA2	22	42074251	42079441	+	2451	protein_coding	PH domain containing endocytic trafficking adaptor 2 [Source:HGNC Symbol;Acc:HGNC:27161]	-
ENSG00000170370	3.3612	3.68454	3.4105	3.82376	6.03961	6.31319	3.89302	3.62134	4.42438	0.0583953	0.0601219	0.0148077	0.389302	0.318079	0.136454	2.47553	3.22981	3.72704	0.226235	0.284023	0.110598	4.13627	3.40778	3.61573	EMX2	10	117542444	117549546	+	3262	protein_coding	empty spiracles homeobox 2 [Source:HGNC Symbol;Acc:HGNC:3341]	Homeobox
ENSG00000171724	21.4912	25.6605	27.2617	21.4235	22.7066	20.2562	14.2834	12.0403	13.9079	3.75262	2.80879	2.38186	6.04716	6.55224	5.28183	13.2754	8.89728	9.36884	7.70877	7.01712	8.03542	17.1837	19.978	22.1247	VAT1L	16	77788530	77980107	+	4137	protein_coding	vesicle amine transport 1 like [Source:HGNC Symbol;Acc:HGNC:29315]	-
ENSG00000138771	6.76809	6.82077	6.57636	7.3023	7.43871	7.65166	8.09397	7.65911	7.98234	3.25823	3.24919	3.19757	2.55351	2.7566	3.11066	2.80064	3.00332	3.05599	2.93436	3.64123	3.55211	3.41576	8.40603	7.32464	SHROOM3	4	76435100	76783253	+	13958	protein_coding	shroom family member 3 [Source:HGNC Symbol;Acc:HGNC:30422]	-
ENSG00000159167	4.38349	4.88038	4.65713	1.26998	1.04061	1.30307	0.592847	0.545703	0.649321	3.39743	3.61605	3.48096	1.62219	1.47963	1.56046	1.97947	3.38576	2.7925	1.66434	1.79706	1.6397	1.7224	3.88491	3.39295	STC1	8	23841915	23854807	-	4149	protein_coding	stanniocalcin 1 [Source:HGNC Symbol;Acc:HGNC:11373]	-
ENSG00000111331	20.3419	8.24488	12.1076	3.63209	2.66207	3.67534	3.17524	3.71044	3.70822	9.96753	9.9176	10.918	12.7539	8.79211	9.72997	9.49777	9.36388	8.23633	8.61828	11.0897	9.95671	2.54661	6.49377	8.2079	OAS3	12	112938352	112973249	+	8251	protein_coding	2'-5'-oligoadenylate synthetase 3 [Source:HGNC Symbol;Acc:HGNC:8088]	-
ENSG00000204941	6.56482	7.42931	6.45088	5.17427	7.35661	6.40897	7.15342	6.42869	5.90977	1.70004	1.40443	1.74501	3.25755	3.05897	2.8372	3.4328	4.3713	4.50919	2.03955	2.28231	2.12633	5.7799	5.08522	5.01931	PSG5	19	43166256	43186536	-	4678	protein_coding	pregnancy specific beta-1-glycoprotein 5 [Source:HGNC Symbol;Acc:HGNC:9522]	-
ENSG00000109452	1.30339	1.08348	1.52756	0.343214	0.387987	0.378527	0.250588	0.351249	0.240204	1.47376	1.37877	1.52556	0.580233	0.555943	1.01784	0.930408	0.829217	0.675463	0.852908	0.988165	0.855763	0.59913	0.73045	1.20971	INPP4B	4	142023160	142847432	-	14153	protein_coding	inositol polyphosphate-4-phosphatase type II B [Source:HGNC Symbol;Acc:HGNC:6075]	-
ENSG00000096696	44.153	48.941	43.3627	30.7405	47.9519	40.9198	137.904	155.628	112.647	34.9151	20.6844	21.847	13.144	14.662	21.7498	16.2425	17.1686	16.241	15.1876	19.9675	18.3217	19.6771	53.6095	63.6313	DSP	6	7541575	7586717	+	10093	protein_coding	desmoplakin [Source:HGNC Symbol;Acc:HGNC:3052]	-
ENSG00000280143	17.0641	17.4974	15.9917	23.4657	22.5171	26.0143	25.9915	23.2238	29.085	8.08294	5.50499	5.51408	8.41674	9.37537	7.81791	5.94413	10.016	10.6721	4.87934	5.82335	5.5545	26.8553	18.9827	16.1241	AP000892.3	11	117204967	117210292	+	5326	TEC	novel transcript	-
ENSG00000135269	1.10482	1.50783	1.44172	1.33691	2.75206	2.73308	3.03389	3.6225	3.71674	0.656463	0.664417	0.552997	0.504401	0.343434	0.642897	1.54369	2.40967	3.16832	0.209373	0.36078	0.33717	2.06841	1.98689	2.33665	TES	7	116210493	116258783	+	4280	protein_coding	testin LIM domain protein [Source:HGNC Symbol;Acc:HGNC:14620]	-
ENSG00000169583	8.38827	8.85334	6.73505	11.6816	11.8594	13.4462	9.23411	7.90364	11.063	0.930579	0.624844	1.19012	3.05697	1.76308	3.47233	4.56089	5.8542	5.38537	1.79143	1.94915	2.53972	25.4643	12.7029	9.42051	CLIC3	9	136994635	136996803	-	1177	protein_coding	chloride intracellular channel 3 [Source:HGNC Symbol;Acc:HGNC:2064]	-
ENSG00000149596	8.42008	8.75697	8.5337	9.34412	10.5376	11.4872	9.36537	10.0626	11.5918	2.85264	3.53923	3.18604	5.04286	5.25945	6.1143	4.92556	7.49505	8.77729	4.21311	4.42445	4.49219	6.81096	8.66962	9.40173	JPH2	20	44111695	44187578	-	5943	protein_coding	junctophilin 2 [Source:HGNC Symbol;Acc:HGNC:14202]	-
ENSG00000175183	28.136	27.3099	26.7958	21.2731	24.5024	31.9434	33.2523	29.5002	33.8685	10.9465	7.40492	7.46787	9.2329	10.4676	11.7129	8.29669	9.27232	11.1466	7.306	8.09048	8.35432	42.7422	24.1043	22.8127	CSRP2	12	76858715	76879060	-	5873	protein_coding	cysteine and glycine rich protein 2 [Source:HGNC Symbol;Acc:HGNC:2470]	-
ENSG00000071282	16.7215	17.3599	17.3355	21.7324	21.5648	25.3123	10.3379	9.51515	11.7538	3.59899	2.63674	2.60824	7.56656	7.79885	8.18602	7.02549	6.79715	8.05226	5.06919	5.52807	5.68451	20.9232	17.1796	15.9248	LMCD1	3	8501707	8574673	+	9130	protein_coding	LIM and cysteine rich domains 1 [Source:HGNC Symbol;Acc:HGNC:6633]	-
ENSG00000087116	14.8755	13.1902	13.3842	36.3629	29.029	30.0327	26.543	24.4295	26.544	10.5656	8.11351	8.70731	18.8996	18.8466	13.1652	23.2932	22.2526	25.2038	14.3048	13.1505	13.5551	9.44858	13.6182	13.7096	ADAMTS2	5	179110851	179345430	-	8726	protein_coding	ADAM metallopeptidase with thrombospondin type 1 motif 2 [Source:HGNC Symbol;Acc:HGNC:218]	-
ENSG00000130176	27.8985	27.1116	26.7404	32.7526	31.6232	38.6795	57.9162	51.9819	68.1429	21.757	20.3624	20.9975	17.6094	21.2193	16.5671	14.2556	22.358	24.6551	14.899	14.6399	16.0311	45.1653	33.8068	27.4116	CNN1	19	11538717	11550323	+	2887	protein_coding	calponin 1 [Source:HGNC Symbol;Acc:HGNC:2155]	-
ENSG00000113657	25.6334	25.3224	26.0474	40.1483	37.219	40.5463	43.7166	42.858	46.711	20.6665	18.5811	17.9281	18.2639	18.3574	15.4652	24.8943	26.9555	29.2051	13.9728	12.8216	13.5969	17.2109	26.0526	25.5679	DPYSL3	5	147390811	147510056	-	7164	protein_coding	dihydropyrimidinase like 3 [Source:HGNC Symbol;Acc:HGNC:3015]	-
ENSG00000110900	0.328742	0.449481	0.303944	1.53943	1.11968	1.07102	1.06959	0.961842	1.19035	0.0468648	0.0482505	0.027163	0.148777	0.127636	0.0739549	0.438628	0.43123	0.547824	0.111161	0.0682273	0.0579657	0.239922	0.523538	0.313294	TSPAN11	12	30926428	30996599	+	7113	protein_coding	tetraspanin 11 [Source:HGNC Symbol;Acc:HGNC:30795]	-
ENSG00000109472	4.97146	5.84461	5.19231	3.36782	5.00232	4.58596	4.69922	4.19319	4.18517	0.692265	0.265203	0.293931	0.815691	1.05231	0.588229	4.4827	5.19985	6.28807	0.46333	0.76066	0.784059	4.11064	4.77267	5.08982	CPE	4	165361194	165498320	+	2958	protein_coding	carboxypeptidase E [Source:HGNC Symbol;Acc:HGNC:2303]	-
ENSG00000187837	34.723	31.2634	28.203	12.5035	11.5567	13.9333	15.3254	14.6433	19.8825	56.8935	57.6592	53.7197	25.6486	24.9831	32.2709	7.1467	8.72465	8.74019	57.9675	56.0756	62.5369	53.9946	31.6863	19.8108	HIST1H1C	6	26055787	26056428	-	642	protein_coding	histone cluster 1 H1 family member c [Source:HGNC Symbol;Acc:HGNC:4716]	-
ENSG00000277758	5.10604	5.94638	5.63212	12.3511	10.2101	10.3173	8.70569	8.58633	9.82004	2.50775	1.35749	1.80938	4.77229	5.48422	4.87685	5.38027	5.66336	6.14893	4.29256	4.38309	4.29024	3.02069	6.24607	6.11787	FO681492.1	10	47750864	47763592	-	5526	protein_coding	synaptotagmin-15 [Source:NCBI gene;Acc:102724488]	-
ENSG00000122861	2.55412	2.16757	2.30547	2.76296	1.84721	1.89934	0.620506	0.63402	0.521847	3.68057	3.78939	4.48641	4.63479	4.23529	2.26328	2.81512	3.66182	3.17017	3.85964	3.20044	3.14474	1.86203	1.65801	1.78719	PLAU	10	73909177	73917497	+	2950	protein_coding	plasminogen activator, urokinase [Source:HGNC Symbol;Acc:HGNC:9052]	-
ENSG00000134013	315.403	297.6	290.535	590.374	423.185	499.134	588.718	554.745	606.943	231.915	162.432	182.038	141.15	128.538	143.013	279.809	421.906	453.435	140.533	137.465	131.371	270.099	417.31	376.221	LOXL2	8	23297189	23425328	-	5707	protein_coding	lysyl oxidase like 2 [Source:HGNC Symbol;Acc:HGNC:6666]	-
ENSG00000135074	32.9559	29.2959	29.0391	44.8363	34.4143	37.4554	55.9629	54.7208	60.2804	27.4268	25.5648	25.6373	17.0112	17.1885	16.8655	19.9333	24.7429	24.5009	16.4488	15.8572	15.6409	14.1424	35.0267	35.0922	ADAM19	5	157395534	157575775	-	7704	protein_coding	ADAM metallopeptidase domain 19 [Source:HGNC Symbol;Acc:HGNC:197]	-
ENSG00000139112	109.675	111.82	102.328	116.998	118.192	135.167	129.399	121.653	145.069	47.1202	31.0304	33.9159	55.342	56.5109	73.3633	49.9804	54.7898	63.3868	60.1178	61.6641	59.9268	108.905	133.593	93.6871	GABARAPL1	12	10212458	10223130	+	4086	protein_coding	GABA type A receptor associated protein like 1 [Source:HGNC Symbol;Acc:HGNC:4068]	-
ENSG00000112079	29.3964	27.2357	31.1229	25.1873	29.0703	27.3236	28.8574	30.4597	29.2019	13.2504	12.8606	12.4674	17.5902	18.0013	20.5266	25.3659	18.7463	19.9773	15.065	18.2592	16.1419	32.3769	34.1786	33.6208	STK38	6	36493892	36547470	-	3576	protein_coding	serine/threonine kinase 38 [Source:HGNC Symbol;Acc:HGNC:17847]	-
ENSG00000148848	28.7431	28.5345	28.7557	31.4251	33.5255	29.8785	45.8493	44.0334	40.0865	12.9872	7.13065	8.0635	9.09281	9.04106	10.5471	28.4179	25.1035	27.7746	6.8163	7.17258	7.804	14.2682	31.0769	33.9346	ADAM12	10	126012381	126388455	-	9860	protein_coding	ADAM metallopeptidase domain 12 [Source:HGNC Symbol;Acc:HGNC:190]	-
ENSG00000198934	1.21677	1.38638	1.09189	2.20002	1.76677	1.93619	1.93828	2.07456	1.99676	0.11807	0.0540269	0.133065	0.209901	0.190555	0.0668838	0.98589	1.10217	1.38835	0.2033	0.145846	0.269762	1.32223	1.94457	1.97646	MAGEE1	X	76427724	76431353	+	3630	protein_coding	MAGE family member E1 [Source:HGNC Symbol;Acc:HGNC:24934]	-
ENSG00000168497	3.39555	2.71372	2.76186	1.98879	2.59631	2.23753	1.94869	2.11879	2.24473	6.93157	7.48576	8.30225	7.38056	7.91274	8.09545	6.08157	4.35042	4.16739	7.85222	7.43275	7.16659	3.00591	3.01229	3.65268	CAVIN2	2	191834302	191847255	-	3229	protein_coding	caveolae associated protein 2 [Source:HGNC Symbol;Acc:HGNC:10690]	-
ENSG00000103257	25.7461	20.1141	18.918	65.4221	46.8115	53.821	85.2799	79.9034	91.5585	23.354	33.4061	26.4163	27.9227	25.9485	31.1267	67.4834	90.1918	100.145	14.5418	16.9314	16.7813	23.5799	45.2144	36.4947	SLC7A5	16	87830023	87869488	-	4745	protein_coding	solute carrier family 7 member 5 [Source:HGNC Symbol;Acc:HGNC:11063]	-
ENSG00000162496	12.6998	10.9209	12.4025	25.8029	16.5544	19.4914	10.8716	9.28955	10.4371	2.05481	0.807468	0.954597	5.03332	5.16907	2.01257	16.7296	12.1531	15.2307	2.98636	2.36867	2.98776	33.4279	20.2479	16.8106	DHRS3	1	12567910	12617731	-	3036	protein_coding	dehydrogenase/reductase 3 [Source:HGNC Symbol;Acc:HGNC:17693]	-
ENSG00000168994	31.7996	32.5709	31.6959	43.628	38.8846	45.9709	51.145	50.2545	58.5434	23.137	22.0375	20.9298	28.163	25.5479	28.2304	27.2991	32.1996	35.6381	23.7569	23.5036	23.2487	39.9868	33.2722	28.0331	PXDC1	6	3722614	3752026	-	2474	protein_coding	PX domain containing 1 [Source:HGNC Symbol;Acc:HGNC:21361]	-
ENSG00000117155	1.05863	1.22676	1.05316	0.447916	0.562846	0.438073	0.304588	0.387425	0.37867	1.58756	1.75936	1.98489	0.592886	0.790681	1.25998	0.823206	0.915944	0.697633	1.03729	1.05712	1.09175	0.987709	1.06157	1.27089	SSX2IP	1	84643707	84690803	-	8639	protein_coding	SSX family member 2 interacting protein [Source:HGNC Symbol;Acc:HGNC:16509]	-
ENSG00000049540	0.0794301	0.00905025	0.0550787	0.213944	0.371631	0.308029	0.926858	1.29408	1.66683	0.0582346	0.0974293	0.0738346	0.103528	0.105735	0.0432976	0.238456	0.258217	0.30179	0.0725182	0.0202316	0.0315126	0.0978235	0.0849602	0.166165	ELN	7	74027789	74069907	+	6542	protein_coding	elastin [Source:HGNC Symbol;Acc:HGNC:3327]	-
ENSG00000141052	2.01998	2.18148	2.43093	1.80432	3.32033	2.40348	7.53467	8.26342	6.38907	2.00681	1.05517	1.17015	0.758365	0.974247	0.679351	1.20973	1.09695	1.00106	0.831524	0.700921	0.673634	1.995	2.68041	4.28084	MYOCD	17	12665890	12768949	+	8875	protein_coding	myocardin [Source:HGNC Symbol;Acc:HGNC:16067]	-
ENSG00000175115	16.6751	17.1259	15.8392	26.9395	21.0353	22.2171	27.5792	26.519	29.3782	12.1728	13.4062	12.4912	13.3637	13.2132	12.5823	14.226	23.8578	23.8822	13.48	12.9177	13.2026	11.2951	20.2962	19.0839	PACS1	11	66070363	66244747	+	9037	protein_coding	phosphofurin acidic cluster sorting protein 1 [Source:HGNC Symbol;Acc:HGNC:30032]	-
ENSG00000177363	16.6443	17.3383	16.0996	3.24864	1.78372	2.5668	2.12436	1.56133	1.73697	15.9168	7.9661	11.2675	15.8513	15.8713	7.74856	4.08232	2.68273	3.93938	16.3542	14.6776	14.8934	11.6975	9.05207	7.12787	LRRN4CL	11	62686402	62689899	-	2585	protein_coding	LRRN4 C-terminal like [Source:HGNC Symbol;Acc:HGNC:33724]	-
ENSG00000003436	1.81432	1.76902	2.01864	0.885579	1.22739	0.969227	0.693427	0.756326	0.50925	2.69532	2.24345	2.74212	2.61988	2.88978	3.45784	5.09972	3.04356	2.79427	2.65498	2.659	2.45947	2.16252	1.46141	1.99983	TFPI	2	187464230	187565760	-	11714	protein_coding	tissue factor pathway inhibitor [Source:HGNC Symbol;Acc:HGNC:11760]	-
ENSG00000091592	17.0073	20.0068	15.2128	10.3203	9.91318	10.952	20.3613	17.5967	22.251	8.5479	7.25795	7.47469	10.0868	9.56928	8.47964	8.91987	11.891	12.7577	11.2603	9.72407	10.4703	22.6886	16.1822	14.7594	NLRP1	17	5499427	5619424	-	12808	protein_coding	NLR family pyrin domain containing 1 [Source:HGNC Symbol;Acc:HGNC:14374]	-
ENSG00000000971	1.56942	1.1994	1.55389	0.404325	0.442591	0.500848	0.25283	0.314235	0.189005	1.84171	1.31227	1.87992	1.47077	1.76751	1.57984	0.737939	0.551243	0.54858	2.35573	2.03665	1.80971	0.936305	0.907584	1.16112	CFH	1	196651878	196747504	+	8145	protein_coding	complement factor H [Source:HGNC Symbol;Acc:HGNC:4883]	-
ENSG00000122694	6.56556	6.04664	6.63446	11.9252	10.716	12.034	15.0169	14.1618	16.6291	6.15727	5.63317	5.56547	12.0547	11.0239	9.48371	10.498	14.1002	13.8775	8.3167	7.65391	8.58698	11.3119	7.98692	6.92084	GLIPR2	9	36136536	36163913	+	3055	protein_coding	GLI pathogenesis related 2 [Source:HGNC Symbol;Acc:HGNC:18007]	-
ENSG00000137834	4.22356	3.51244	3.38212	4.45642	3.81824	4.93045	7.15453	6.45499	8.00766	2.83626	2.27311	2.26198	2.09599	2.04978	2.16429	2.03074	1.96755	1.96585	2.86863	2.79249	2.7566	4.60247	4.49814	4.51299	SMAD6	15	66702228	66782848	+	8563	protein_coding	SMAD family member 6 [Source:HGNC Symbol;Acc:HGNC:6772]	MH1
ENSG00000104213	6.19071	6.31636	6.11386	3.75939	2.08804	3.01956	2.42204	2.20663	3.03544	13.6005	8.81268	11.9904	11.8609	11.324	8.01232	3.90443	4.72406	4.72324	15.0764	13.6805	15.682	7.90322	5.9757	4.82834	PDGFRL	8	17576433	17644071	+	2409	protein_coding	platelet derived growth factor receptor like [Source:HGNC Symbol;Acc:HGNC:8805]	-
ENSG00000118473	7.80662	8.34669	8.40025	2.80539	3.79285	3.2979	2.37504	2.81875	2.21628	6.29073	6.91195	6.83254	2.49286	2.78532	4.3682	4.60263	3.649	3.16881	4.49293	5.67217	5.19963	5.01385	5.38462	7.20067	SGIP1	1	66533383	66748299	+	10477	protein_coding	SH3 domain GRB2 like endophilin interacting protein 1 [Source:HGNC Symbol;Acc:HGNC:25412]	-
ENSG00000118785	5.9105	5.43345	5.99636	1.02869	1.64347	1.43997	1.4541	1.46324	1.2989	5.43717	7.01326	6.45145	5.43488	5.84874	7.40952	1.3047	1.45563	1.20879	5.13273	6.27274	6.10649	8.54752	6.777	4.66013	SPP1	4	87975650	87983426	+	2321	protein_coding	secreted phosphoprotein 1 [Source:HGNC Symbol;Acc:HGNC:11255]	-
ENSG00000115414	832.215	877.018	820.078	1634.89	1501.28	1406.56	1477.83	1592.48	1506.42	730.003	593.994	575.224	899.784	791.855	878.789	1464.45	1800.13	2018.18	708.356	755.3	689.733	325.94	959.755	1012.31	FN1	2	215360440	215436172	-	17315	protein_coding	fibronectin 1 [Source:HGNC Symbol;Acc:HGNC:3778]	-
ENSG00000006016	0.671492	0.941657	0.656656	3.71007	3.68062	3.64794	4.71952	3.89781	4.78208	1.08876	1.03972	0.928281	1.2483	1.23193	1.26033	2.96453	4.87552	7.04103	0.943169	0.877103	0.700162	2.19116	1.36282	1.17062	CRLF1	19	18572220	18607741	-	3018	protein_coding	cytokine receptor like factor 1 [Source:HGNC Symbol;Acc:HGNC:2364]	-
ENSG00000139318	1.40229	1.54663	1.44885	1.33308	1.17644	1.50674	0.802717	0.595061	0.553918	2.71417	3.52478	3.37868	1.3251	1.15734	1.58993	1.07969	1.77548	1.58155	2.16222	2.61928	2.53688	1.17437	1.46392	1.32596	DUSP6	12	89347232	89353271	-	4632	protein_coding	dual specificity phosphatase 6 [Source:HGNC Symbol;Acc:HGNC:3072]	-
ENSG00000120885	4.17056	3.94652	4.47956	3.19193	2.48362	2.61497	2.25664	1.90452	2.09417	7.11873	5.42466	6.48318	8.43915	8.50138	6.50151	4.34823	3.87025	4.30346	9.01916	8.33553	8.22626	5.91661	4.62895	4.13231	CLU	8	27596917	27615031	-	6616	protein_coding	clusterin [Source:HGNC Symbol;Acc:HGNC:2095]	-
ENSG00000187678	3.25314	3.26471	2.79917	3.21046	2.61146	2.53795	1.74266	1.79936	1.89549	4.60618	5.38465	5.48877	2.01173	2.36411	2.80449	2.43212	3.48727	2.50875	2.94677	3.54156	2.94395	1.6328	3.26797	3.21231	SPRY4	5	142310427	142326455	-	6565	protein_coding	sprouty RTK signaling antagonist 4 [Source:HGNC Symbol;Acc:HGNC:15533]	-
ENSG00000006118	8.97617	8.76171	8.73433	19.306	12.9655	16.6423	18.3543	17.8982	20.5725	7.05381	4.2819	5.11525	7.20735	7.06961	4.43548	11.3837	15.3214	16.1633	5.53153	4.61146	5.26658	15.5274	12.3607	11.8034	TMEM132A	11	60924463	60937159	+	7271	protein_coding	transmembrane protein 132A [Source:HGNC Symbol;Acc:HGNC:31092]	-
ENSG00000180914	197.792	213.9	205.716	88.2766	121.973	123.81	86.4253	90.3384	66.872	28.0622	30.9014	30.5075	44.1681	47.4271	80.8129	76.944	68.8183	78.7046	34.7058	46.1512	39.3448	138.169	134.101	174.352	OXTR	3	8750408	8769628	-	4514	protein_coding	oxytocin receptor [Source:HGNC Symbol;Acc:HGNC:8529]	-
ENSG00000171533	1.38127	1.65665	1.77138	5.27285	3.97476	4.00347	2.43644	2.53254	2.93148	0.799488	0.655453	0.653245	1.13837	0.974456	1.07562	2.2324	1.78978	1.81719	0.91774	0.918988	0.913325	2.172	3.02399	2.71214	MAP6	11	75586918	75669120	-	6433	protein_coding	microtubule associated protein 6 [Source:HGNC Symbol;Acc:HGNC:6868]	-
ENSG00000242265	0.512718	0.929392	0.659887	0.430793	1.02773	0.77152	1.11173	1.29507	1.00689	0.10679	0.146597	0.158866	0.0949247	0.0452423	0.145187	0.857411	1.42886	1.68551	0.0709245	0.112126	0.100165	0.566069	0.515177	1.11322	PEG10	7	94656325	94669695	+	6689	protein_coding	paternally expressed 10 [Source:HGNC Symbol;Acc:HGNC:14005]	-
ENSG00000163513	33.5153	30.8746	33.905	32.3792	30.146	26.9988	27.4097	23.7101	21.5312	55.6595	57.9723	58.6634	47.9633	50.6214	54.0304	45.794	48.7919	44.688	55.7495	60.3625	57.3237	16.745	30.8271	29.545	TGFBR2	3	30606502	30694142	+	4704	protein_coding	transforming growth factor beta receptor 2 [Source:HGNC Symbol;Acc:HGNC:11773]	-
ENSG00000185567	4.97735	5.63648	5.21167	4.67554	3.54392	3.03208	3.00474	3.03905	3.38983	6.52508	7.48854	7.06874	5.48886	4.67998	4.90638	4.39972	4.10179	4.27358	6.41673	6.71493	6.15028	0.957447	4.69319	4.78637	AHNAK2	14	104937244	104978357	-	18771	protein_coding	AHNAK nucleoprotein 2 [Source:HGNC Symbol;Acc:HGNC:20125]	-
ENSG00000114200	4.29935	4.72578	4.41346	1.89665	3.97141	3.55624	2.32004	2.58716	1.78986	0.262675	0.1909	0.141052	0.810342	1.0801	0.866538	4.01949	4.1829	4.3493	0.530206	0.558278	0.351173	4.41245	2.84938	3.87981	BCHE	3	165772904	165837472	-	3082	protein_coding	butyrylcholinesterase [Source:HGNC Symbol;Acc:HGNC:983]	-
ENSG00000118257	6.5814	7.72039	7.90545	22.923	19.6586	19.7079	11.1187	10.6402	10.2105	4.35912	3.00965	2.84338	7.84094	8.36582	6.84604	15.5218	10.2274	12.2187	4.01339	4.2226	4.44696	6.17886	11.1354	11.8632	NRP2	2	205681990	205798133	+	13896	protein_coding	neuropilin 2 [Source:HGNC Symbol;Acc:HGNC:8005]	-
ENSG00000137507	2.14425	2.4166	2.22223	1.57867	1.58871	1.89588	1.64207	2.04209	1.99954	0.277676	0.142943	0.303313	0.23733	0.416906	0.317619	0.884914	0.538355	0.827281	0.165503	0.158307	0.219609	3.06179	3.80179	3.60807	LRRC32	11	76657524	76670747	-	4459	protein_coding	leucine rich repeat containing 32 [Source:HGNC Symbol;Acc:HGNC:4161]	-
ENSG00000196154	50.0367	47.6542	41.701	36.8681	32.8387	39.9429	42.9161	32.1251	52.8794	124.838	149.049	143.4	88.9138	89.3747	86.2589	28.29	33.3081	31.4775	167.395	148.108	156.577	131.114	64.257	48.7318	S100A4	1	153543613	153550136	-	1025	protein_coding	S100 calcium binding protein A4 [Source:HGNC Symbol;Acc:HGNC:10494]	-
ENSG00000170989	2.51707	2.33517	2.199	4.3585	4.8073	4.93095	13.3506	13.278	13.7916	5.88999	6.50534	5.52109	3.48496	3.16192	4.81114	3.23272	8.78359	6.8737	4.20854	4.02074	3.78918	2.92024	3.19247	3.30923	S1PR1	1	101236865	101243713	+	5223	protein_coding	sphingosine-1-phosphate receptor 1 [Source:HGNC Symbol;Acc:HGNC:3165]	-
ENSG00000074590	8.85331	9.07363	8.04022	12.9582	11.6098	12.2102	10.3664	10.5281	10.5808	5.00133	5.10723	4.67311	6.21542	6.08879	6.38613	6.69109	6.7176	7.50272	5.06216	4.70268	5.03033	4.19305	9.04936	8.72527	NUAK1	12	106063340	106140033	-	7008	protein_coding	NUAK family kinase 1 [Source:HGNC Symbol;Acc:HGNC:14311]	-
ENSG00000115902	4.72528	4.27476	3.82966	9.87755	8.64445	9.86673	10.9229	10.8739	12.9508	4.38537	5.15802	4.1627	5.45368	5.37677	5.3883	9.87196	16.1506	16.4125	4.09456	4.19629	4.75354	4.58059	7.71357	6.82247	SLC1A4	2	64988477	65023865	+	6939	protein_coding	solute carrier family 1 member 4 [Source:HGNC Symbol;Acc:HGNC:10942]	-
ENSG00000180353	0.612171	1.03464	0.928582	1.38215	1.34979	1.73707	1.07824	1.31434	1.5995	0.158956	0.0385073	0.0948412	0.166229	0.101863	0.111232	0.648633	0.97759	0.88752	0.269101	0.121275	0.313706	1.62304	1.25502	1.29131	HCLS1	3	121631399	121660927	-	5093	protein_coding	hematopoietic cell-specific Lyn substrate 1 [Source:HGNC Symbol;Acc:HGNC:4844]	-
ENSG00000112078	58.8927	57.6694	56.5264	33.9471	36.9658	36.4978	47.31	46.2695	46.1723	24.3641	20.1964	20.7409	18.061	19.222	21.5911	25.717	24.3112	25.3491	19.2466	21.2565	20.2719	44.1582	78.9483	70.0251	KCTD20	6	36442767	36491143	+	6239	protein_coding	potassium channel tetramerization domain containing 20 [Source:HGNC Symbol;Acc:HGNC:21052]	-
ENSG00000134824	12.8093	15.1749	13.2475	20.8888	21.0005	20.3222	14.0491	13.9455	16.3006	6.03797	3.89532	4.02157	20.1899	17.2992	20.5039	14.7058	20.3805	18.9662	18.4681	18.642	18.5943	13.2866	12.814	13.0188	FADS2	11	61792980	61867354	+	11026	protein_coding	fatty acid desaturase 2 [Source:HGNC Symbol;Acc:HGNC:3575]	-
ENSG00000067177	3.10961	3.57105	3.56779	3.02095	2.65367	2.72451	2.42324	2.44937	2.2122	5.61707	7.38144	6.81561	3.32641	3.00924	3.03963	2.2977	3.38132	2.66733	4.05099	4.23119	3.86338	1.88965	2.60837	2.88454	PHKA1	X	72578814	72714319	-	6350	protein_coding	phosphorylase kinase regulatory subunit alpha 1 [Source:HGNC Symbol;Acc:HGNC:8925]	-
ENSG00000173156	6.24379	7.34818	5.12716	9.40458	7.58822	11.2675	8.32042	5.68073	8.77222	1.43052	1.00772	0.840046	1.47235	1.74296	1.40747	4.46123	7.69602	8.70718	1.83348	1.6043	1.67043	19.7722	11.1162	9.32373	RHOD	11	67056818	67072013	+	1265	protein_coding	ras homolog family member D [Source:HGNC Symbol;Acc:HGNC:670]	-
ENSG00000134986	7.42967	7.27956	7.52044	9.21007	11.412	12.3387	12.3877	12.5989	11.7199	4.25874	2.22646	2.31244	4.7512	4.58853	4.81052	6.16704	7.46061	8.59713	2.96957	2.69803	3.42782	6.92257	7.94099	7.9867	NREP	5	111662621	111997464	-	9337	protein_coding	neuronal regeneration related protein [Source:HGNC Symbol;Acc:HGNC:16834]	-
ENSG00000147224	37.5609	39.7495	33.8277	34.2286	37.9223	41.4295	58.4023	55.4687	67.7874	18.936	26.4493	21.9691	29.2421	29.5852	31.3011	34.6344	50.1317	57.0066	21.6237	20.8565	21.8298	39.4639	44.2444	35.5375	PRPS1	X	107628424	107651026	+	2623	protein_coding	phosphoribosyl pyrophosphate synthetase 1 [Source:HGNC Symbol;Acc:HGNC:9462]	-
ENSG00000166825	37.9029	35.4073	36.9128	73.905	56.4522	53.6194	42.9227	42.4499	45.4971	84.6646	106.906	103.497	91.4994	81.2457	77.1081	72.435	103.063	98.3434	143.399	124.919	121.361	34.1483	42.3219	47.6799	ANPEP	15	89784889	89815401	-	4871	protein_coding	alanyl aminopeptidase, membrane [Source:HGNC Symbol;Acc:HGNC:500]	-
ENSG00000164465	10.92	11.2006	10.1587	10.7637	10.3088	10.7539	13.7156	13.8876	14.1946	7.21409	6.62929	6.47435	6.13938	5.84545	7.41171	6.65451	9.58969	9.50119	5.78224	6.37933	6.28835	7.8912	12.1122	10.4417	DCBLD1	6	117453817	117569858	+	6819	protein_coding	discoidin, CUB and LCCL domain containing 1 [Source:HGNC Symbol;Acc:HGNC:21479]	-
ENSG00000205426	0.188565	0.276237	0.420286	0.81093	0.695365	0.993691	3.11369	3.47015	4.02353	0.296245	0.584591	0.275443	0.241385	0.0448235	0.146839	0.285423	0.530039	0.350141	0.136632	0.182969	0.320614	0.801749	0.316947	0.338119	KRT81	12	52285913	52291534	-	1929	protein_coding	keratin 81 [Source:HGNC Symbol;Acc:HGNC:6458]	-
ENSG00000166396	20.6907	21.5542	19.6594	6.82187	7.53465	9.1701	17.7878	16.9666	17.1001	35.8108	34.2295	33.9968	11.0601	10.0334	15.0381	3.93223	5.63052	4.80742	19.39	23.3558	22.2221	17.9385	19.2225	16.2419	SERPINB7	18	63752935	63805376	+	2637	protein_coding	serpin family B member 7 [Source:HGNC Symbol;Acc:HGNC:13902]	-
ENSG00000075213	1.91861	1.7817	1.85046	0.180107	0.362321	0.267487	0.463923	0.546247	0.39016	1.57535	2.76775	2.60817	0.519471	0.530542	1.55883	0.465134	0.763752	0.582151	0.444382	0.527291	0.439985	0.899174	1.10913	1.45582	SEMA3A	7	83955777	84492724	-	9371	protein_coding	semaphorin 3A [Source:HGNC Symbol;Acc:HGNC:10723]	-
ENSG00000183087	54.0829	55.4508	47.3579	49.8769	38.0649	47.9629	47.85	44.5242	53.0686	97.1854	94.8915	101.728	106.77	102.617	90.1057	32.1463	47.5332	47.9331	111.288	102.362	106.193	75.3778	62.2255	48.6513	GAS6	13	113820549	113864067	-	6006	protein_coding	growth arrest specific 6 [Source:HGNC Symbol;Acc:HGNC:4168]	-
ENSG00000166033	219.983	235.866	218.444	440.012	342.605	437.967	329.563	305.298	364.597	151.619	106.965	107.542	207.137	201.384	168.73	212.135	319.586	361.045	168.431	156.611	165.381	313.592	264.321	217.625	HTRA1	10	122458551	122514908	+	2279	protein_coding	HtrA serine peptidase 1 [Source:HGNC Symbol;Acc:HGNC:9476]	-
ENSG00000135318	71.5195	63.1251	67.1983	51.1275	62.1965	52.1746	83.4635	89.6232	72.4924	175.295	229.94	230.943	117.026	107.37	134.659	120.793	130.116	115.957	165.22	176.171	168.919	54.4125	73.0167	75.5877	NT5E	6	85449584	85495791	+	4533	protein_coding	5'-nucleotidase ecto [Source:HGNC Symbol;Acc:HGNC:8021]	-
ENSG00000111199	3.96739	3.76441	4.014	8.32287	6.18893	7.50513	5.76746	5.17209	5.98947	1.96364	1.18693	1.40063	2.7139	2.80624	2.64813	4.55278	5.3099	6.26121	3.15519	2.82855	2.70102	4.88043	5.36736	4.58361	TRPV4	12	109783085	109833401	-	3759	protein_coding	transient receptor potential cation channel subfamily V member 4 [Source:HGNC Symbol;Acc:HGNC:18083]	-
ENSG00000163430	301.734	288.367	307.574	409.017	480.06	458.92	435.704	441.401	413.498	224.236	178.033	181.914	269.133	275.117	300.798	379.157	322.61	340.364	228.289	244.741	244.028	256.433	312.577	315.584	FSTL1	3	120392293	120451253	-	8727	protein_coding	follistatin like 1 [Source:HGNC Symbol;Acc:HGNC:3972]	-
ENSG00000158186	14.6787	14.5854	14.1738	14.901	13.9878	16.0151	19.9334	18.9688	21.959	9.90585	10.1371	9.12931	10.2217	10.4735	11.2653	7.88604	9.64512	9.86054	9.73922	10.7852	10.5345	11.8055	16.9843	14.7388	MRAS	3	138347648	138405534	+	6365	protein_coding	muscle RAS oncogene homolog [Source:HGNC Symbol;Acc:HGNC:7227]	-
ENSG00000149177	6.80598	6.73307	6.91528	7.78804	8.50549	7.00457	8.48529	8.76955	8.57471	4.28196	4.40857	4.16748	4.35622	4.35019	5.19059	7.03966	7.1025	6.95622	4.59181	5.25108	4.79493	3.95264	6.57496	6.94945	PTPRJ	11	47980558	48170841	+	9620	protein_coding	protein tyrosine phosphatase, receptor type J [Source:HGNC Symbol;Acc:HGNC:9673]	-
ENSG00000134247	4.60568	5.37819	4.87846	6.85657	6.90925	6.5383	6.08771	7.08235	7.48275	2.33909	1.235	1.80222	2.71894	2.42297	2.01304	5.52575	6.94246	7.59049	2.14104	2.22953	1.91485	3.41709	6.43136	6.46036	PTGFRN	1	116910057	116990358	+	6352	protein_coding	prostaglandin F2 receptor inhibitor [Source:HGNC Symbol;Acc:HGNC:9601]	-
ENSG00000162882	1.42965	1.67238	1.18963	1.67621	2.6602	3.26341	1.5948	1.8778	2.18832	0.0873466	0.0359717	0.0531577	0.155283	0.111015	0.044532	1.14452	1.45137	2.03934	0.116022	0.129474	0.170157	2.77802	1.54958	1.87423	HAAO	2	42767089	42792593	-	2726	protein_coding	3-hydroxyanthranilate 3,4-dioxygenase [Source:HGNC Symbol;Acc:HGNC:4796]	-
ENSG00000179431	28.1874	27.6217	26.9325	21.5908	13.8584	15.6877	14.8727	12.8374	13.1691	28.3201	32.6596	33.3387	26.7112	27.5098	26.1947	17.5662	32.4969	34.2271	31.3694	31.351	32.9007	29.5819	24.5464	21.253	FJX1	11	35618419	35620868	+	2450	protein_coding	four jointed box 1 [Source:HGNC Symbol;Acc:HGNC:17166]	-
ENSG00000115738	24.5323	25.0252	23.8378	9.09185	16.4438	18.1887	35.8783	36.5411	38.108	18.2711	18.7223	18.4886	9.13793	9.4111	13.1579	4.66101	5.52401	5.11309	16.1365	16.887	16.9926	43.2687	28.6853	31.453	ID2	2	8678845	8684453	+	2205	protein_coding	inhibitor of DNA binding 2 [Source:HGNC Symbol;Acc:HGNC:5361]	bHLH
ENSG00000179051	19.2941	19.042	17.3132	35.2689	25.6523	26.9214	31.4574	30.2525	34.6059	16.5509	15.3172	14.3292	20.2417	20.0549	17.1235	27.9894	34.3803	36.1901	12.8013	11.6551	12.1789	11.8267	17.7277	15.6629	RCC2	1	17406760	17439724	-	4126	protein_coding	regulator of chromosome condensation 2 [Source:HGNC Symbol;Acc:HGNC:30297]	-
ENSG00000114948	2.41162	2.67403	2.33586	1.91049	1.95845	2.22746	2.27172	2.36863	2.30761	5.16189	5.39851	5.62691	3.98843	3.50786	3.73074	1.7721	2.42314	2.13616	4.83535	5.54485	4.72767	1.794	2.35447	2.24318	ADAM23	2	206443539	206621130	+	6421	protein_coding	ADAM metallopeptidase domain 23 [Source:HGNC Symbol;Acc:HGNC:202]	-
ENSG00000069702	5.76042	5.99209	6.22963	3.16366	4.06414	2.95857	2.5168	2.85538	1.98952	7.3634	6.342	6.48659	6.65222	7.08701	7.07493	8.67564	5.62763	5.08514	7.06065	7.40457	7.1284	2.26063	3.70965	5.33848	TGFBR3	1	91680343	91906335	-	8705	protein_coding	transforming growth factor beta receptor 3 [Source:HGNC Symbol;Acc:HGNC:11774]	-
ENSG00000223749	11.5508	11.2909	10.8173	10.2545	11.1913	9.81232	6.95434	7.01048	7.37767	20.1781	16.2165	19.0274	22.9057	19.0655	13.7213	23.1049	14.4383	15.4504	18.9741	18.6412	18.9815	15.7638	12.4544	13.993	MIR503HG	X	134543337	134546632	-	1678	lincRNA	MIR503 host gene [Source:HGNC Symbol;Acc:HGNC:28258]	-
ENSG00000008517	3.04427	2.17712	2.62468	4.05368	2.96518	3.96688	4.45644	4.73948	5.21704	1.61755	1.0084	1.06871	1.92589	2.16902	2.14366	2.13038	3.01995	3.02764	1.3634	1.36108	1.57395	7.9106	4.19152	3.81095	IL32	16	3065297	3082192	+	3209	protein_coding	interleukin 32 [Source:HGNC Symbol;Acc:HGNC:16830]	-
ENSG00000004399	28.4255	27.1653	26.9097	43.1015	31.974	34.7398	38.8167	37.5847	43.1445	21.5514	19.3691	19.454	37.2964	38.5086	30.1886	19.3836	20.7435	20.9252	34.3515	30.4089	32.4486	13.5981	26.9172	24.1344	PLXND1	3	129555175	129606818	-	9738	protein_coding	plexin D1 [Source:HGNC Symbol;Acc:HGNC:9107]	-
ENSG00000119280	181.02	180.981	188.759	201.408	183.751	199.598	111.613	103.027	111.546	51.2107	34.5894	35.5086	77.9838	85.4174	88.0564	65.1911	40.5695	49.4892	64.724	71.1654	73.2388	116.962	186.354	170.651	C1orf198	1	230837119	230869589	-	5161	protein_coding	chromosome 1 open reading frame 198 [Source:HGNC Symbol;Acc:HGNC:25900]	-
ENSG00000119681	93.129	94.7724	91.523	209.11	154.478	157.812	171.779	169.327	173.79	97.5109	83.3786	84.3529	107.858	108.977	93.0631	133.754	159.22	163.485	103.784	100.714	96.4673	47.106	111.04	122.295	LTBP2	14	74498170	74612378	-	9091	protein_coding	latent transforming growth factor beta binding protein 2 [Source:HGNC Symbol;Acc:HGNC:6715]	-
ENSG00000135636	3.05483	3.34653	2.47063	4.04487	3.71389	3.98541	6.00951	7.13121	7.81717	2.57812	2.88236	2.97211	1.55469	1.21665	1.80465	2.31433	4.07647	4.49794	1.47716	2.00442	1.75156	3.12883	7.13154	5.31471	DYSF	2	71453722	71686768	+	8386	protein_coding	dysferlin [Source:HGNC Symbol;Acc:HGNC:3097]	-
ENSG00000173641	3.69457	4.43672	3.90506	2.97949	2.50861	3.16769	4.47675	3.72612	4.15047	1.43717	1.05332	1.21065	0.941872	1.07251	0.931413	0.704068	0.852701	0.996591	0.849335	1.1622	1.04132	4.13274	4.93263	3.78105	HSPB7	1	16014028	16019594	-	3910	protein_coding	heat shock protein family B (small) member 7 [Source:HGNC Symbol;Acc:HGNC:5249]	-
ENSG00000140044	6.20057	5.83996	5.69961	14.2874	12.0475	13.7555	7.33958	6.90738	7.82892	3.47518	3.35775	3.1143	10.9644	10.9831	9.84522	13.4444	14.7872	16.4408	6.69582	6.26925	7.29892	9.51132	8.46863	6.85183	JDP2	14	75427716	75474111	+	6235	protein_coding	Jun dimerization protein 2 [Source:HGNC Symbol;Acc:HGNC:17546]	TF_bZIP
ENSG00000197903	93.8337	68.8414	71.6394	44.947	41.1473	47.9885	44.7414	41.9856	43.9409	97.2426	97.2867	94.0697	85.7712	92.8188	84.6467	36.6091	40.9538	42.5463	85.2258	81.8678	86.0332	77.4056	66.668	51.4995	HIST1H2BK	6	27146418	27146798	-	381	protein_coding	histone cluster 1 H2B family member k [Source:HGNC Symbol;Acc:HGNC:13954]	-
ENSG00000026559	0.755028	0.435584	0.488762	1.98369	1.21042	1.49157	2.78807	3.10511	3.22075	0.613113	1.03704	0.746261	1.01212	0.930324	0.848442	1.88185	3.31955	3.75548	0.727138	0.657271	0.578235	1.3438	1.26762	0.919706	KCNG1	20	51003656	51023129	-	5437	protein_coding	potassium voltage-gated channel modifier subfamily G member 1 [Source:HGNC Symbol;Acc:HGNC:6248]	-
ENSG00000127920	44.4961	42.9079	40.8683	41.1115	38.8302	46.6558	42.5043	36.911	48.9004	89.5531	110.192	108.369	100.234	102.668	78.1744	46.3774	62.6578	68.4181	126.597	108.57	114.819	71.2057	34.7495	28.911	GNG11	7	93921699	93928610	+	3055	protein_coding	G protein subunit gamma 11 [Source:HGNC Symbol;Acc:HGNC:4403]	-
ENSG00000131378	10.9345	11.3802	10.732	17.8073	14.894	17.0932	17.0076	18.0865	18.7623	8.71463	9.3624	8.35384	9.06694	8.81662	9.10795	8.03123	9.71737	9.64921	9.06137	8.88647	9.28043	12.3499	15.8504	12.8371	RFTN1	3	16313574	16514026	-	4776	protein_coding	raftlin, lipid raft linker 1 [Source:HGNC Symbol;Acc:HGNC:30278]	-
ENSG00000142149	0.432295	0.556803	0.456163	0.75938	0.758092	0.645924	1.18627	1.03852	1.43848	0.31005	0.271926	0.238776	0.229667	0.198074	0.331758	0.31532	0.53062	0.601367	0.139821	0.101067	0.15535	0.308638	0.44899	0.517706	HUNK	21	31873315	32044633	+	8294	protein_coding	hormonally up-regulated Neu-associated kinase [Source:HGNC Symbol;Acc:HGNC:13326]	-
ENSG00000136378	16.9065	17.4939	16.7577	23.4691	19.7007	22.3748	16.7243	16.0522	17.2516	6.88754	3.81199	4.68654	6.982	6.89031	5.1353	12.7852	14.4289	15.4859	6.2396	5.6218	5.7206	12.515	15.114	16.1863	ADAMTS7	15	78759203	78811431	-	7730	protein_coding	ADAM metallopeptidase with thrombospondin type 1 motif 7 [Source:HGNC Symbol;Acc:HGNC:223]	-
ENSG00000180573	31.6826	26.1603	25.9227	17.9667	18.4457	18.269	19.0676	15.6395	18.7663	59.384	42.7097	43.4955	33.321	35.7936	30.1302	16.4767	14.0452	14.889	23.0381	24.0693	24.3172	23.5317	20.8928	18.0198	HIST1H2AC	6	26124145	26139116	+	1668	protein_coding	histone cluster 1 H2A family member c [Source:HGNC Symbol;Acc:HGNC:4733]	-
ENSG00000148798	1.38311	1.37434	1.38008	1.05748	1.18059	1.08004	1.45176	1.34056	1.40953	0.0884334	0.136572	0.0747487	0.144114	0.214087	0.0375717	0.937232	0.687932	0.739696	0.114203	0.177511	0.319027	1.28745	1.89226	1.46353	INA	10	103277163	103290351	+	3231	protein_coding	internexin neuronal intermediate filament protein alpha [Source:HGNC Symbol;Acc:HGNC:6057]	-
ENSG00000169247	0.932013	0.8433	0.980113	1.24867	1.01995	0.95933	0.641246	0.662109	0.60485	1.54813	1.72646	1.55435	1.87017	1.92998	1.58764	1.28887	0.949763	1.05864	1.68583	1.75426	1.58712	0.323532	0.700031	0.759826	SH3TC2	5	148923639	149063163	-	15165	protein_coding	SH3 domain and tetratricopeptide repeats 2 [Source:HGNC Symbol;Acc:HGNC:29427]	-
ENSG00000144152	2.62265	2.86223	2.98536	5.83875	4.51801	5.02105	4.40892	3.92832	4.36856	1.7592	1.82612	1.73296	5.354	4.90947	2.96503	5.56608	6.64988	6.50827	3.61408	2.91752	3.12617	2.22141	1.99409	2.4871	FBLN7	2	112138385	112188216	+	6578	protein_coding	fibulin 7 [Source:HGNC Symbol;Acc:HGNC:26740]	-
ENSG00000019991	0.11645	0.138714	0.188109	0.150958	0.128097	0.105138	0.0582692	0.0300825	0.0261357	0.538451	0.464474	0.511712	1.03917	1.09215	0.717211	0.799204	0.353206	0.359884	0.708778	0.534794	0.545995	0.0977836	0.0622788	0.0885853	HGF	7	81699008	81770438	-	9817	protein_coding	hepatocyte growth factor [Source:HGNC Symbol;Acc:HGNC:4893]	-
ENSG00000187498	78.9002	73.1748	78.6484	189.641	144.191	156.863	126.543	128.778	126.516	60.1746	38.1011	41.8854	61.2893	61.9795	59.6839	114.462	122.646	145.189	43.9892	44.5553	42.9991	48.1375	109.514	105.862	COL4A1	13	110148963	110307233	-	14738	protein_coding	collagen type IV alpha 1 chain [Source:HGNC Symbol;Acc:HGNC:2202]	-
ENSG00000132329	4.50572	4.74997	5.10996	10.7417	7.81281	12.4666	7.83411	7.02003	7.6411	1.89096	0.794642	0.900292	13.7899	14.4691	9.34558	11.8237	19.6333	21.5569	2.34943	1.6446	3.00712	11.2365	4.45909	3.92008	RAMP1	2	237858893	237912114	+	1234	protein_coding	receptor activity modifying protein 1 [Source:HGNC Symbol;Acc:HGNC:9843]	-
ENSG00000041353	1.35641	1.26667	1.406	1.10225	1.06034	1.07796	0.431023	0.337758	0.189876	1.87743	1.37219	2.09927	1.84539	1.7742	2.52088	2.45707	1.45349	1.17445	2.42569	2.27952	2.17056	1.09789	1.06196	1.66012	RAB27B	18	54717860	54895516	+	7432	protein_coding	RAB27B, member RAS oncogene family [Source:HGNC Symbol;Acc:HGNC:9767]	-
ENSG00000257923	8.75157	9.42235	8.7124	13.0237	11.3601	11.7617	11.2451	11.0564	11.1239	5.79038	4.25552	4.59159	8.57833	8.79518	6.88553	9.44769	9.82845	10.3187	6.53686	6.35398	6.65493	5.93589	9.01093	8.76596	CUX1	7	101815904	102283958	+	17789	protein_coding	cut like homeobox 1 [Source:HGNC Symbol;Acc:HGNC:2557]	CUT
ENSG00000105605	2.22699	2.34712	2.54158	4.14594	2.70966	3.42291	1.69566	1.38871	1.83268	0.119053	0.175105	0.103506	0.483773	0.509523	0.202324	1.47477	1.39713	1.89267	0.828342	0.646018	0.920335	1.67609	1.66743	1.35882	CACNG7	19	53909335	53943941	+	2800	protein_coding	calcium voltage-gated channel auxiliary subunit gamma 7 [Source:HGNC Symbol;Acc:HGNC:13626]	-
ENSG00000143473	0.736127	0.814605	0.725277	0.834887	0.645081	0.751368	1.41083	1.64033	1.50357	0.427098	0.554654	0.428285	0.228648	0.299612	0.3093	0.205748	0.244652	0.285936	0.102073	0.229314	0.1996	0.130445	0.730732	0.642571	KCNH1	1	210676823	211134180	-	9812	protein_coding	potassium voltage-gated channel subfamily H member 1 [Source:HGNC Symbol;Acc:HGNC:6250]	-
ENSG00000160801	1.31886	2.12526	1.3228	3.62697	3.29807	2.90477	1.99111	1.74893	2.20944	0.310799	0.142217	0.245191	0.752058	0.72106	0.440153	2.32902	2.36938	2.48663	0.554267	0.687848	0.597984	3.13251	2.61984	2.18751	PTH1R	3	46877746	46903799	+	2758	protein_coding	parathyroid hormone 1 receptor [Source:HGNC Symbol;Acc:HGNC:9608]	-
ENSG00000165300	2.07331	1.94148	2.1642	2.63148	2.37366	2.04954	0.672242	0.601751	0.662622	1.62476	1.39865	1.52898	4.31665	4.27549	3.3997	2.14809	1.21126	1.19407	3.44707	3.07112	3.31657	0.730342	1.19574	1.43718	SLITRK5	13	87672615	87696272	+	21103	protein_coding	SLIT and NTRK like family member 5 [Source:HGNC Symbol;Acc:HGNC:20295]	-
ENSG00000120254	29.878	33.2293	30.4637	33.6472	26.8235	31.8723	43.6797	37.4174	44.2912	21.8522	21.2288	20.6063	18.0499	16.9536	16.5614	22.4886	27.2781	28.7561	15.4117	14.5333	14.7606	32.4697	29.8661	27.5281	MTHFD1L	6	150865549	151101887	+	5021	protein_coding	methylenetetrahydrofolate dehydrogenase (NADP+ dependent) 1 like [Source:HGNC Symbol;Acc:HGNC:21055]	-
ENSG00000117122	12.9952	12.1257	12.5001	22.0867	18.1043	21.8517	23.1363	19.097	23.1489	9.57329	6.37467	6.36302	14.7683	14.5047	9.25899	12.4975	12.0324	13.7063	10.6872	9.59554	10.5022	21.4967	16.3787	14.1149	MFAP2	1	16974502	16980835	-	2915	protein_coding	microfibril associated protein 2 [Source:HGNC Symbol;Acc:HGNC:7033]	-
ENSG00000079308	26.7587	26.1577	26.7433	44.0225	37.4659	35.7308	38.7888	38.8143	40.5562	20.5625	14.738	15.6113	22.6275	23.516	19.1351	20.4849	18.3458	18.8407	20.4298	20.9739	20.763	11.0846	30.8135	31.5112	TNS1	2	217799588	218033982	-	16281	protein_coding	tensin 1 [Source:HGNC Symbol;Acc:HGNC:11973]	-
ENSG00000187608	443.15	196.244	235.877	68.9006	53.5884	84.6666	83.6463	72.6531	102.862	225.658	186.27	224.574	280.206	195.487	192.132	88.7405	108.561	101.151	229.673	237.282	254.298	348.318	176.371	129.557	ISG15	1	1001138	1014540	+	941	protein_coding	ISG15 ubiquitin-like modifier [Source:HGNC Symbol;Acc:HGNC:4053]	-
ENSG00000105928	14.9784	15.2586	14.3073	17.3357	16.3584	18.6471	15.0398	13.581	15.4574	7.76008	6.62005	6.08494	10.3061	11.0684	10.7946	10.5326	11.7331	11.5039	9.58521	9.32955	10.1586	15.3543	15.443	13.3561	GSDME	7	24698351	24758113	-	8843	protein_coding	gasdermin E [Source:HGNC Symbol;Acc:HGNC:2810]	-
ENSG00000111981	4.16764	4.1456	4.24317	2.22728	2.4414	2.20563	2.7855	2.44377	2.26606	7.03257	6.25742	6.54899	4.39198	4.45807	5.07419	4.8043	3.83421	3.86939	4.81494	5.72892	5.10139	2.41021	4.03325	3.25216	ULBP1	6	149964007	149973710	+	3142	protein_coding	UL16 binding protein 1 [Source:HGNC Symbol;Acc:HGNC:14893]	-
ENSG00000172137	3.72255	5.63211	4.97219	2.63478	1.45222	2.56859	5.47508	4.73992	6.06408	1.25835	1.46829	0.879261	1.73993	2.03087	2.186	2.88277	6.39534	7.19995	0.65001	0.54403	0.998696	6.82675	6.03786	4.05331	CALB2	16	71358713	71390438	+	1703	protein_coding	calbindin 2 [Source:HGNC Symbol;Acc:HGNC:1435]	-
ENSG00000216775	6.16051	6.04308	5.99992	4.02927	4.64043	3.89749	3.80255	3.7485	3.50851	9.42208	7.85292	8.6214	6.53618	6.9244	5.29504	7.04858	4.45589	3.98403	8.16695	8.90217	8.96972	3.40553	4.78569	5.60454	AL109918.1	6	52664366	52669155	+	3821	transcribed_unprocessed_pseudogene	uncharacterized LOC730101 [Source:NCBI gene;Acc:730101]	-
ENSG00000183691	20.0492	18.0875	16.5451	32.5711	32.147	39.5378	51.7305	48.5176	56.5834	16.4108	23.3486	22.3387	22.6417	21.0906	27.2688	5.84435	7.73014	6.70041	23.2081	24.2511	24.6253	23.2544	19.7412	16.6046	NOG	17	56593699	56595590	+	1892	protein_coding	noggin [Source:HGNC Symbol;Acc:HGNC:7866]	-
ENSG00000168874	8.05617	7.53239	7.21273	8.85503	10.7346	13.072	23.9789	23.4759	29.5698	12.3913	11.6683	12.338	5.74062	5.97681	7.47891	2.5599	4.09716	3.5572	10.749	10.4923	9.87346	12.92	10.41	10.0636	ATOH8	2	85751344	85788066	+	6076	protein_coding	atonal bHLH transcription factor 8 [Source:HGNC Symbol;Acc:HGNC:24126]	bHLH
ENSG00000162458	38.5096	38.3161	36.0058	66.2085	53.5079	61.7287	51.1866	46.2038	57.1798	27.1329	24.1716	24.6327	43.7573	46.4591	39.6667	34.9659	35.2919	37.4243	42.7089	39.8617	40.348	39.9184	46.2821	43.8993	FBLIM1	1	15756607	15786594	+	4716	protein_coding	filamin binding LIM protein 1 [Source:HGNC Symbol;Acc:HGNC:24686]	-
ENSG00000108691	58.609	47.4011	54.838	49.0419	31.9974	44.3731	17.8003	12.2926	13.8558	66.1568	35.9944	51.8779	56.163	58.296	47.3311	53.9677	47.8117	47.299	56.2693	52.2044	58.9348	66.3538	40.3284	39.9024	CCL2	17	34255218	34257203	+	1986	protein_coding	C-C motif chemokine ligand 2 [Source:HGNC Symbol;Acc:HGNC:10618]	-
ENSG00000166963	29.1275	29.1159	28.0143	26.181	21.9545	20.9333	22.668	23.1722	25.1831	41.1742	42.304	42.1904	27.3957	26.2468	28.781	17.9357	16.4743	17.079	33.2721	34.9534	31.222	12.1973	30.8574	31.5203	MAP1A	15	43510958	43531620	+	10629	protein_coding	microtubule associated protein 1A [Source:HGNC Symbol;Acc:HGNC:6835]	-
ENSG00000117318	215.863	205.691	193.672	180.926	217.145	318.036	474.462	437.146	552.949	247.144	191.152	213.101	103.481	96.1598	146.884	26.2984	56.0563	49.527	186.768	179.689	192.245	429.045	296.308	239.793	ID3	1	23557918	23559794	-	1797	protein_coding	inhibitor of DNA binding 3, HLH protein [Source:HGNC Symbol;Acc:HGNC:5362]	bHLH
ENSG00000177675	1.37899	1.23824	1.09237	1.23713	0.972426	1.12292	1.08575	0.96883	1.16112	3.67413	2.85215	2.96267	2.99807	2.9252	2.26147	1.79818	1.88286	1.87186	2.92745	2.83784	2.7898	1.15283	1.35778	1.39464	CD163L1	12	7346685	7479897	-	5690	protein_coding	CD163 molecule like 1 [Source:HGNC Symbol;Acc:HGNC:30375]	-
ENSG00000273802	0.609737	0.733329	0.763401	0.40253	0.327907	0.224281	0.82038	0.770065	1.04537	5.77417	4.41073	4.06195	1.10378	0.873663	0.791357	0.358919	0.202855	0.304824	0.652895	0.920329	0.873539	0.417185	0.543491	0.708639	HIST1H2BG	6	26215159	26216692	-	1534	protein_coding	histone cluster 1 H2B family member g [Source:HGNC Symbol;Acc:HGNC:4746]	-
ENSG00000118707	1.90879	1.65854	1.95208	4.59085	4.08762	3.68881	2.29779	2.53644	3.22074	0.729926	0.712637	0.587188	2.02477	1.83943	1.40087	3.05555	2.36133	2.84218	1.53235	1.18923	1.44374	2.1986	2.027	2.41312	TGIF2	20	36573488	36593950	+	3784	protein_coding	TGFB induced factor homeobox 2 [Source:HGNC Symbol;Acc:HGNC:15764]	Homeobox
ENSG00000123562	151.69	152.399	148.253	169.356	206.057	220.078	213.063	198.367	207.474	121.913	107.52	106.948	159.153	171.623	174.573	174.465	186.227	199.935	132.14	126.69	136.048	154.291	158.725	145.857	MORF4L2	X	103675496	103688158	-	2648	protein_coding	mortality factor 4 like 2 [Source:HGNC Symbol;Acc:HGNC:16849]	-
ENSG00000129757	2.09698	2.15036	1.99938	6.17979	4.60111	5.51394	3.90125	2.44312	3.26154	0.730271	0.375932	0.448329	3.98019	3.6463	3.34757	3.01805	2.4039	3.18695	2.57394	2.63499	2.95339	2.99148	1.90653	1.57925	CDKN1C	11	2883213	2885773	-	2478	protein_coding	cyclin dependent kinase inhibitor 1C [Source:HGNC Symbol;Acc:HGNC:1786]	-
ENSG00000183876	3.81498	3.53175	3.37564	5.1378	5.14191	5.59303	8.41682	7.69392	9.65392	2.91351	3.65958	3.42802	4.99829	4.25842	3.83728	4.84222	7.75126	8.08975	3.91838	3.19854	3.50003	5.26939	4.64167	4.53908	ARSI	5	150296343	150339307	-	3269	protein_coding	arylsulfatase family member I [Source:HGNC Symbol;Acc:HGNC:32521]	-
ENSG00000166387	1.09229	1.23851	1.18117	1.76003	2.468	2.10139	1.17324	1.13005	1.48578	0.413043	0.325195	0.2563	0.496731	0.489671	0.43768	1.36709	1.31094	1.43143	0.484096	0.468194	0.462797	1.47474	1.554	1.61949	PPFIBP2	11	7513298	7657127	+	9800	protein_coding	PPFIA binding protein 2 [Source:HGNC Symbol;Acc:HGNC:9250]	-
ENSG00000099822	2.43958	2.15423	2.16745	2.86273	2.28775	2.97089	2.6688	2.67186	3.04908	0.866351	0.604236	0.751185	1.87554	1.9282	1.40107	1.99252	3.18275	3.61311	1.31472	0.983858	1.4518	2.08125	1.85922	1.70649	HCN2	19	589893	617159	+	3408	protein_coding	hyperpolarization activated cyclic nucleotide gated potassium and sodium channel 2 [Source:HGNC Symbol;Acc:HGNC:4846]	-
ENSG00000170421	6.30566	6.01446	5.69472	8.81218	6.14659	7.89992	5.98548	5.20025	6.36682	2.80289	2.28011	2.19015	4.75529	5.07025	3.96943	6.50787	8.22412	9.36273	4.48912	3.78926	4.71122	10.804	7.04354	6.68251	KRT8	12	52897187	52949954	-	6881	protein_coding	keratin 8 [Source:HGNC Symbol;Acc:HGNC:6446]	-
ENSG00000107957	62.2842	71.591	66.3541	101.712	94.0611	87.5585	98.4166	99.1434	98.829	50.0883	32.5181	34.0822	49.6108	51.7492	52.7184	67.8938	58.7327	64.507	38.4673	39.8776	38.8207	27.8672	85.8678	82.0976	SH3PXD2A	10	103594027	103855543	-	11756	protein_coding	SH3 and PX domains 2A [Source:HGNC Symbol;Acc:HGNC:23664]	-
ENSG00000101665	9.42626	9.61094	9.27123	13.0784	12.2762	14.8825	20.8558	18.5907	21.4619	10.9473	8.99149	9.25168	8.20025	8.23757	8.0238	7.9402	8.00228	8.69196	8.75577	8.72197	8.93967	8.51925	11.4077	12.1492	SMAD7	18	48919853	48952052	-	5033	protein_coding	SMAD family member 7 [Source:HGNC Symbol;Acc:HGNC:6773]	MH1
ENSG00000134508	0.577889	0.729629	0.643051	0.767133	0.617359	0.775578	0.825289	0.865455	0.877228	0.100195	0.191579	0.0943694	0.260826	0.220904	0.1946	0.303396	0.474338	0.484107	0.142595	0.218801	0.232366	0.593091	0.718359	0.620799	CABLES1	18	23134564	23260467	+	6654	protein_coding	Cdk5 and Abl enzyme substrate 1 [Source:HGNC Symbol;Acc:HGNC:25097]	-
ENSG00000169184	0.229656	0.484859	0.48009	0.690281	0.839112	0.658052	1.07074	1.11965	1.15063	0.179516	0.299543	0.295102	0.258614	0.275365	0.289297	0.226636	0.340933	0.31742	0.178153	0.332622	0.448862	0.103984	0.317895	0.317934	MN1	22	27748277	27801498	-	7693	protein_coding	MN1 proto-oncogene, transcriptional regulator [Source:HGNC Symbol;Acc:HGNC:7180]	-
ENSG00000180398	78.8897	83.2094	83.4311	56.4187	58.5334	54.5941	60.0182	53.2108	53.7206	99.5648	98.2388	103.729	80.0133	84.6541	83.3597	65.7532	60.2883	60.1641	92.876	98.5043	95.2272	56.7022	83.9649	78.1194	MCFD2	2	46901870	46941855	-	5994	protein_coding	multiple coagulation factor deficiency 2 [Source:HGNC Symbol;Acc:HGNC:18451]	-
ENSG00000196352	13.4833	13.5791	12.6324	13.817	15.7084	16.0809	17.4959	19.3698	17.2845	9.53556	9.56854	8.39655	8.49038	8.95671	9.59564	11.0045	11.9337	13.3934	8.98471	9.0432	9.27314	18.7666	20.3207	16.6701	CD55	1	207321376	207386804	+	5908	protein_coding	CD55 molecule (Cromer blood group) [Source:HGNC Symbol;Acc:HGNC:2665]	-
ENSG00000148411	22.2998	21.5088	21.1214	34.002	28.4158	31.8531	29.8943	28.8345	31.3603	17.6104	15.7245	16.3219	19.5979	18.2652	19.503	14.3142	15.0153	15.8345	18.1483	20.1383	19.0876	12.7114	26.7192	24.629	NACC2	9	136006537	136095285	-	7212	protein_coding	NACC family member 2 [Source:HGNC Symbol;Acc:HGNC:23846]	-
ENSG00000188636	4.75659	4.56845	4.10653	8.79493	7.3079	7.61168	8.55701	7.68531	8.81319	4.22049	3.41734	3.23483	3.85169	3.74496	3.26221	6.62969	7.57218	7.48841	3.0889	3.25969	3.40465	2.64952	5.56315	5.40064	RTL6	22	44492572	44498298	-	5495	protein_coding	retrotransposon Gag like 6 [Source:HGNC Symbol;Acc:HGNC:13343]	-
ENSG00000165617	0.358766	0.514268	0.38119	0.366729	0.429444	0.744357	1.61799	1.447	1.24287	0.24394	0.185635	0.333492	0.245119	0.259971	0.28839	0.15328	0.178213	0.300856	0.12914	0.196518	0.206614	0.380081	0.544669	0.447895	DACT1	14	58633967	58648321	+	4490	protein_coding	dishevelled binding antagonist of beta catenin 1 [Source:HGNC Symbol;Acc:HGNC:17748]	-
ENSG00000073712	18.4344	17.9359	18.0427	11.6579	19.2791	16.6277	21.1335	21.4636	17.0723	9.32282	9.32193	9.84216	7.97358	8.85981	12.4437	14.239	11.2572	12.5524	7.11714	8.69405	8.18806	16.6006	20.2861	23.1526	FERMT2	14	52857268	52952435	-	8510	protein_coding	fermitin family member 2 [Source:HGNC Symbol;Acc:HGNC:15767]	-
ENSG00000105664	0.134055	0.0572783	0.0726228	1.61953	0.98677	1.56911	2.12136	1.96817	2.35807	0.0153568	0.0158108	0.0155765	0.0273009	0	0	0.503057	0.645094	1.22308	0.0339972	0	0	0.206373	0.268853	0.175274	COMP	19	18782773	18791314	-	3101	protein_coding	cartilage oligomeric matrix protein [Source:HGNC Symbol;Acc:HGNC:2227]	-
ENSG00000111252	20.0006	19.4438	20.3166	16.4024	12.9839	12.655	8.62775	8.67111	7.8458	16.033	15.5061	15.3953	14.0132	14.1444	13.9511	18.5724	16.5784	15.8189	17.1441	18.503	17.878	6.68269	12.4818	14.8174	SH2B3	12	111405948	111451623	+	5682	protein_coding	SH2B adaptor protein 3 [Source:HGNC Symbol;Acc:HGNC:29605]	-
ENSG00000270629	3.41389	2.96131	3.13381	2.50403	2.30069	2.72196	2.54948	2.65275	2.79001	5.03491	4.96931	5.13086	5.20217	5.73766	4.11126	2.16609	2.48761	2.61579	6.38678	6.18297	6.01059	4.11992	3.61946	3.1447	NBPF14	1	148531385	148679751	-	12116	protein_coding	NBPF member 14 [Source:HGNC Symbol;Acc:HGNC:25232]	-
ENSG00000134871	99.5442	94.5472	101.327	228.645	160.748	181.055	137.212	136.287	143.325	75.9923	53.492	58.4223	86.931	85.418	72.521	128.271	144.499	173.39	69.9093	63.8118	64.6793	70.1863	123.342	127.051	COL4A2	13	110305812	110513209	+	19293	protein_coding	collagen type IV alpha 2 chain [Source:HGNC Symbol;Acc:HGNC:2203]	-
ENSG00000101265	0.46017	0.606563	0.531822	0.5361	0.589566	0.614475	0.96348	1.02559	0.935591	0.223264	0.102162	0.117423	0.161706	0.270248	0.252948	0.302745	0.270168	0.297714	0.0274593	0.0995898	0.161087	0.268549	0.366744	0.434141	RASSF2	20	4780023	4823645	-	5759	protein_coding	Ras association domain family member 2 [Source:HGNC Symbol;Acc:HGNC:9883]	-
ENSG00000129422	0.765818	0.68031	0.885062	0.28449	0.300158	0.278282	0.0619182	0.0860633	0.037386	0.983356	0.355167	0.619367	0.761307	0.899922	0.694066	1.13463	0.473783	0.488841	1.14994	1.17183	1.07712	0.368559	0.458161	0.77388	MTUS1	8	17643795	17800917	-	12010	protein_coding	microtubule associated scaffold protein 1 [Source:HGNC Symbol;Acc:HGNC:29789]	-
ENSG00000121361	5.48082	5.98264	5.24024	7.40778	6.66562	7.53863	10.1326	8.83741	10.7939	3.02906	4.4016	3.09183	5.89622	5.04724	6.15767	4.83938	7.69537	7.71804	4.68982	4.49353	4.46088	6.87022	6.86931	5.90789	KCNJ8	12	21764955	21775581	-	2484	protein_coding	potassium voltage-gated channel subfamily J member 8 [Source:HGNC Symbol;Acc:HGNC:6269]	-
ENSG00000110031	9.984	8.35182	7.72282	4.87243	5.16534	4.36309	11.4081	11.1129	12.5323	24.9013	51.5534	42.0959	7.63555	5.83556	9.77583	4.38918	10.163	9.0559	15.6407	15.9162	15.6476	7.91196	6.93917	7.84335	LPXN	11	58526871	58578220	-	2467	protein_coding	leupaxin [Source:HGNC Symbol;Acc:HGNC:14061]	-
ENSG00000173559	9.53749	11.1972	12.4689	3.04432	5.02184	3.67037	2.39485	3.04818	1.75621	6.79172	6.29648	6.95535	4.86891	4.6157	7.66444	11.0766	4.45958	4.88848	4.56263	5.37817	4.83059	8.42867	9.59362	14.1216	NABP1	2	191678068	191696659	+	13806	protein_coding	nucleic acid binding protein 1 [Source:HGNC Symbol;Acc:HGNC:26232]	-
ENSG00000104722	0.106749	0.202716	0.205618	0.0375854	0.019136	0.0224376	0.0783422	0.134819	0.0732066	0.945688	0.962459	0.992293	0.0579732	0.118417	0.0461821	0.0314187	0.0507352	0.0474372	0.216578	0.231618	0.211755	0.109557	0.0634341	0.148877	NEFM	8	24913012	24919098	+	4381	protein_coding	neurofilament medium [Source:HGNC Symbol;Acc:HGNC:7734]	-
ENSG00000137193	3.45606	3.55996	3.97907	9.09869	7.22326	7.41287	9.85726	8.82885	10.1053	4.31904	4.035	3.06658	6.15685	5.77979	4.1457	8.78489	9.3179	11.3266	3.15178	2.83056	2.90847	4.60391	4.89157	4.43658	PIM1	6	37170203	37175426	+	2977	protein_coding	Pim-1 proto-oncogene, serine/threonine kinase [Source:HGNC Symbol;Acc:HGNC:8986]	-
ENSG00000149571	13.0262	14.4291	12.4726	15.5946	16.2101	17.5981	19.1891	19.6163	22.9668	8.3991	10.8706	9.44223	9.17987	8.51008	9.10057	7.96008	13.1866	13.0165	11.6473	12.0633	12.5681	10.3037	11.3033	12.1498	KIRREL3	11	126423359	127003460	-	6594	protein_coding	kirre like nephrin family adhesion molecule 3 [Source:HGNC Symbol;Acc:HGNC:23204]	-
ENSG00000116157	0.645314	1.05039	0.506075	1.3876	1.7352	2.06364	2.0635	2.73606	3.03459	0.253455	0.376926	0.285645	0.350456	0.204529	0.191436	0.949652	1.18299	1.25972	0.0311725	0.20872	0.243826	1.51381	0.986061	1.12498	GPX7	1	52602372	52609051	+	1691	protein_coding	glutathione peroxidase 7 [Source:HGNC Symbol;Acc:HGNC:4559]	-
ENSG00000143867	2.73078	2.38656	2.46879	8.14158	5.40055	5.47134	3.13544	2.8833	2.98427	5.9381	7.42506	6.76	9.99848	10.065	6.98929	5.34092	7.15922	6.76235	9.42255	7.96107	8.26135	3.44551	3.21404	3.61395	OSR1	2	19351485	19358653	-	5309	protein_coding	odd-skipped related transciption factor 1 [Source:HGNC Symbol;Acc:HGNC:8111]	zf-C2H2
ENSG00000223609	67.1839	62.4701	57.5953	9.17307	8.31748	9.44289	8.3327	4.76698	7.27298	1.42489	0.386058	0.798705	0.933262	1.70206	1.21076	1.15608	2.1352	1.67731	0.373554	0.59056	1.21745	62.7364	28.8408	22.7254	HBD	11	5232678	5243657	-	1270	protein_coding	hemoglobin subunit delta [Source:HGNC Symbol;Acc:HGNC:4829]	-
ENSG00000113140	917.976	914.278	919.487	1564.51	1327.84	1533.21	1267.73	1207.48	1351.98	637.433	381.061	422.105	715.047	712.871	626.177	1088.24	1230.44	1430.54	531.601	496.689	511.675	818.056	985.696	860.518	SPARC	5	151661096	151687165	-	4831	protein_coding	secreted protein acidic and cysteine rich [Source:HGNC Symbol;Acc:HGNC:11219]	-
ENSG00000172201	3.01493	2.90477	2.45956	1.40496	2.87914	3.10329	3.88023	4.40964	4.15949	1.27993	1.29685	1.31884	0.595944	0.53487	1.19115	0.254464	0.606883	0.598465	0.899534	1.11049	0.945464	3.23075	3.43824	2.17967	ID4	6	19837386	19840684	+	2344	protein_coding	inhibitor of DNA binding 4, HLH protein [Source:HGNC Symbol;Acc:HGNC:5363]	bHLH
ENSG00000164683	0.337632	0.219827	0.153294	0.331157	0.479872	0.53225	1.29202	1.06603	1.58771	0.088406	0.19721	0.104616	0.0392915	0.120387	0.1252	0.0851766	0.398877	0.289357	0.114167	0.0819027	0.127571	0.214508	0.326745	0.235438	HEY1	8	79764010	79767863	-	3232	protein_coding	hes related family bHLH transcription factor with YRPW motif 1 [Source:HGNC Symbol;Acc:HGNC:4880]	bHLH
ENSG00000185652	1.95819	3.40758	2.32995	2.08718	3.41773	4.4115	1.45016	1.53444	1.82389	0.0163143	0.05039	0	0.0725079	0.0444319	0.0693126	1.7133	2.40622	3.31063	0.036117	0.0151142	0	1.91835	1.23767	2.06685	NTF3	12	5432112	5521536	+	2919	protein_coding	neurotrophin 3 [Source:HGNC Symbol;Acc:HGNC:8023]	-
ENSG00000140511	10.7642	10.5846	11.1196	20.606	18.8177	19.9304	15.437	14.9727	15.3078	7.32429	4.36868	4.96185	10.3783	10.5382	7.05032	10.3768	7.61927	8.58064	10.366	10.366	10.8226	15.7387	13.7691	13.727	HAPLN3	15	88877288	88895626	-	3524	protein_coding	hyaluronan and proteoglycan link protein 3 [Source:HGNC Symbol;Acc:HGNC:21446]	-
ENSG00000198513	0.679335	0.516022	0.444208	0.198274	0.124983	0.180365	0.249279	0.169335	0.147118	1.27791	1.0683	1.22972	1.04854	1.02131	0.937371	0.3157	0.17333	0.250245	1.12438	0.971412	1.26483	0.171243	0.318698	0.174527	ATL1	14	50532509	50633068	+	4360	protein_coding	atlastin GTPase 1 [Source:HGNC Symbol;Acc:HGNC:11231]	-
ENSG00000111846	1.16848	1.13558	1.11211	0.353935	0.295714	0.357569	0.264828	0.298402	0.353525	0.960616	1.05387	1.10747	0.863213	0.876844	0.883158	0.333796	0.343011	0.280624	0.889004	1.00667	0.880568	0.640761	0.790338	0.898688	GCNT2	6	10492223	10629368	+	9072	protein_coding	glucosaminyl (N-acetyl) transferase 2 (I blood group) [Source:HGNC Symbol;Acc:HGNC:4204]	-
ENSG00000126016	3.21485	2.89	2.98788	3.6798	3.30823	2.61298	2.98058	3.19565	3.08572	5.90366	5.72644	5.95403	8.08066	7.81048	6.5347	3.50238	2.32153	2.10218	8.06004	8.25596	7.729	1.5368	2.39923	2.87042	AMOT	X	112774503	112840815	-	8502	protein_coding	angiomotin [Source:HGNC Symbol;Acc:HGNC:17810]	-
ENSG00000117152	4.08313	3.48923	2.93379	0.995936	1.7769	1.48383	4.51851	5.12963	5.26572	1.70358	2.29128	1.54816	0.81404	0.759872	1.04592	0.815929	3.08863	2.38506	0.664904	0.866674	0.692726	4.02512	4.98804	4.31584	RGS4	1	163068775	163076802	+	4836	protein_coding	regulator of G protein signaling 4 [Source:HGNC Symbol;Acc:HGNC:10000]	-
ENSG00000110090	22.3366	18.9299	19.409	27.4331	21.0066	24.5935	21.792	20.6926	24.1821	12.6942	11.4265	11.7722	10.9098	11.7349	9.40581	13.7401	13.7256	14.6489	10.0367	9.30079	9.67971	14.484	18.6342	19.4229	CPT1A	11	68754620	68844410	-	6565	protein_coding	carnitine palmitoyltransferase 1A [Source:HGNC Symbol;Acc:HGNC:2328]	-
ENSG00000197594	0.412199	0.350758	0.397989	0.363747	0.46299	0.424426	0.654797	0.805589	0.75357	1.70708	2.74711	2.35717	1.07961	1.09828	1.19862	0.967484	0.517791	0.563431	1.18563	1.27584	1.35588	0.299878	0.56926	0.39295	ENPP1	6	131808016	131895155	+	9959	protein_coding	ectonucleotide pyrophosphatase/phosphodiesterase 1 [Source:HGNC Symbol;Acc:HGNC:3356]	-
ENSG00000232442	3.43826	4.58279	1.91184	2.41545	1.6746	1.96352	2.85657	2.58082	2.48246	10.5231	9.12033	9.64846	9.1953	10.5787	7.37559	2.29123	2.60842	2.52967	9.34482	7.76614	7.65682	6.05873	2.49802	1.56069	MHENCR	20	63627227	63628824	+	801	antisense	melanoma highly expressed competing endogenous lncRNA for miR-425 and miR-489 [Source:HGNC Symbol;Acc:HGNC:53110]	-
ENSG00000101236	7.46784	7.54368	7.61838	13.1098	10.0858	9.47993	5.57258	5.96956	6.16509	10.3527	11.3046	10.7654	9.18035	9.968	9.64124	16.9813	15.8558	15.4078	10.8478	11.0468	10.2298	4.4859	8.22697	7.93174	RNF24	20	3927309	4015582	-	7668	protein_coding	ring finger protein 24 [Source:HGNC Symbol;Acc:HGNC:13779]	-
ENSG00000149591	602.067	608.558	557.448	711.34	649.116	822.768	873.888	817.64	1087.31	492.456	441.19	435.106	343.439	384.278	370.432	179.146	370.728	362.88	397.626	390.881	416.981	1002.52	743.454	576.426	TAGLN	11	117199321	117204782	+	3917	protein_coding	transgelin [Source:HGNC Symbol;Acc:HGNC:11553]	-
ENSG00000122335	7.24661	7.47144	6.72725	4.40937	7.07954	6.33625	6.148	6.26038	5.09909	2.8944	2.588	2.88754	3.73806	3.53886	4.73136	5.33141	4.30123	4.57863	2.71058	3.39896	3.2917	4.68037	5.56971	6.39472	SERAC1	6	158109515	158168280	-	11007	protein_coding	serine active site containing 1 [Source:HGNC Symbol;Acc:HGNC:21061]	-
ENSG00000176170	3.67131	3.63338	2.99863	3.4957	3.26531	4.41856	13.8992	11.9483	14.5689	3.17045	5.91773	4.52837	1.58163	1.69365	1.70436	1.63121	5.35544	5.00026	1.93375	1.94816	2.22915	6.43681	4.44295	4.45554	SPHK1	17	76376584	76387860	+	4416	protein_coding	sphingosine kinase 1 [Source:HGNC Symbol;Acc:HGNC:11240]	-
ENSG00000100439	37.0253	37.517	35.9882	40.073	37.9832	41.6382	30.6394	27.8752	32.8598	17.3637	14.4559	14.4552	24.7324	25.0471	26.5655	23.3918	23.9856	26.5905	21.1239	20.4115	20.7295	29.0629	40.4498	36.471	ABHD4	14	22598237	22613215	+	4070	protein_coding	abhydrolase domain containing 4 [Source:HGNC Symbol;Acc:HGNC:20154]	-
ENSG00000148120	2.82987	2.9653	2.56189	3.44514	4.04658	4.38328	4.20688	3.75725	4.80689	2.14567	1.89417	1.93354	2.47865	2.42281	2.64064	1.6786	2.75614	2.76658	2.20331	2.18086	2.2694	4.12561	3.43565	2.8335	C9orf3	9	94726701	95087218	+	10742	protein_coding	chromosome 9 open reading frame 3 [Source:HGNC Symbol;Acc:HGNC:1361]	-
ENSG00000106366	529.829	578.481	477.007	857.995	818.836	902.656	1481.64	1528.32	1638.5	570.576	824.294	742.104	612.061	543.276	700.547	1022.75	2386	2194.06	558.87	563.912	518.991	511.618	700.111	632.16	SERPINE1	7	101127089	101139266	+	3190	protein_coding	serpin family E member 1 [Source:HGNC Symbol;Acc:HGNC:8583]	-
ENSG00000055813	1.80083	1.85857	1.66273	2.53278	2.51589	2.2711	4.18032	3.67111	3.93045	1.12416	1.31747	1.67397	2.42372	2.52966	1.31089	2.70774	1.8197	2.00933	1.73414	1.82811	1.70847	0.508926	1.95413	1.80174	CCDC85A	2	56184123	56386173	+	3982	protein_coding	coiled-coil domain containing 85A [Source:HGNC Symbol;Acc:HGNC:29400]	-
ENSG00000102755	5.38776	5.18241	5.2542	2.32245	2.41158	2.01807	2.39426	2.19722	1.99572	4.1115	5.45422	5.39643	1.7886	1.81983	2.56305	1.91311	1.6095	1.51315	3.38499	3.98458	3.74842	2.57166	3.33035	4.60183	FLT1	13	28300344	28495145	-	12567	protein_coding	fms related tyrosine kinase 1 [Source:HGNC Symbol;Acc:HGNC:3763]	-
ENSG00000182218	1.00133	0.982245	1.25304	1.93324	1.41758	1.54298	1.1534	1.11807	1.53074	0.279554	0.125139	0.339031	0.464572	0.606884	0.433772	0.784604	1.01548	1.01445	0.457435	0.517979	0.631409	1.15018	1.28384	1.23466	HHIPL1	14	99645110	99680569	+	7836	protein_coding	HHIP like 1 [Source:HGNC Symbol;Acc:HGNC:19710]	-
ENSG00000067225	229.036	207.78	194.635	185.054	144.581	165.85	244.862	239.18	286.33	435.921	507.993	488.814	289.387	262.223	295.891	155.386	250.574	237.095	398.436	390.98	394.373	263.141	246.253	209.059	PKM	15	72199029	72231822	-	8571	protein_coding	pyruvate kinase M1/2 [Source:HGNC Symbol;Acc:HGNC:9021]	-
ENSG00000116774	36.1403	33.0349	35.2055	60.442	46.8655	49.9161	29.8282	29.2424	33.311	75.3738	56.2596	59.8261	153.91	153.849	95.4887	45.1174	38.3399	40.942	140.984	114.948	133.058	40.5883	31.7014	34.3919	OLFML3	1	113979391	114035572	+	2821	protein_coding	olfactomedin like 3 [Source:HGNC Symbol;Acc:HGNC:24956]	-
ENSG00000186654	0.633818	0.677035	0.69531	1.04345	0.75894	0.646334	0.697729	0.534694	0.660141	0.0181519	0.0280328	0.0184115	0.0806749	0.0741548	0.0462718	0.542152	0.533755	0.663432	0.08037	0.0336331	0.147338	1.16885	0.953361	0.828704	PRR5	22	44668547	44737681	+	5247	protein_coding	proline rich 5 [Source:HGNC Symbol;Acc:HGNC:31682]	-
ENSG00000165458	256.771	288.423	263.031	190.463	177.006	196.726	108.413	100.041	115.575	62.4579	47.1116	49.0213	115.614	110.75	101.01	104.714	104.32	119.142	81.984	85.3671	82.6961	152.971	225.555	215.851	INPPL1	11	72223701	72239105	+	6519	protein_coding	inositol polyphosphate phosphatase like 1 [Source:HGNC Symbol;Acc:HGNC:6080]	-
ENSG00000166398	14.1699	14.7243	14.3171	17.103	17.3593	16.5259	10.8363	10.8285	11.5061	6.48019	5.44917	5.67276	8.50688	8.35781	8.48462	11.0352	9.16022	8.75562	7.36381	8.3694	8.20862	6.94242	14.9552	14.9016	KIAA0355	19	34254537	34355586	+	7459	protein_coding	KIAA0355 [Source:HGNC Symbol;Acc:HGNC:29016]	-
ENSG00000100345	396.447	377.683	375.823	525.489	417.193	457.605	522.614	520.775	579.934	329.365	325.612	322.398	283.722	289.822	278.534	250.532	307.958	334.045	274.636	282.715	273.953	232.121	434.576	451.171	MYH9	22	36281277	36388067	-	9012	protein_coding	myosin heavy chain 9 [Source:HGNC Symbol;Acc:HGNC:7579]	-
ENSG00000163536	2.27795	2.15475	2.49605	0.663958	0.606746	1.0773	0.615085	0.712448	0.610134	2.83601	2.43322	2.79668	2.31082	2.48523	2.76124	0.872854	0.680233	0.666097	2.57241	3.08354	2.38724	1.96294	1.37918	1.46109	SERPINI1	3	167735243	167825568	+	2418	protein_coding	serpin family I member 1 [Source:HGNC Symbol;Acc:HGNC:8943]	-
ENSG00000152049	5.43068	4.6659	5.32974	7.79587	6.25103	6.54294	4.20283	4.05791	5.22606	9.31873	9.7726	9.28806	13.59	14.4562	10.0671	6.46395	7.67492	8.84404	11.5932	8.90068	9.87285	3.43982	3.18068	3.88798	KCNE4	2	223051814	223198399	+	4124	protein_coding	potassium voltage-gated channel subfamily E regulatory subunit 4 [Source:HGNC Symbol;Acc:HGNC:6244]	-
ENSG00000152284	11.2073	10.2881	9.62241	17.7102	12.5828	13.7961	9.46038	9.80163	10.0125	5.16779	5.30948	5.0338	9.75299	10.1567	8.93817	7.60885	6.81819	6.5327	7.9893	9.01556	8.65207	8.97695	11.0054	10.4789	TCF7L1	2	85133410	85310388	+	4414	protein_coding	transcription factor 7 like 1 [Source:HGNC Symbol;Acc:HGNC:11640]	HMG
ENSG00000130513	17.7526	21.277	18.5601	18.4228	10.6651	13.4708	5.59146	5.66018	6.30065	12.8466	14.5655	11.6648	17.788	16.1991	15.0264	16.1367	18.7445	18.2479	14.7505	12.874	15.0393	36.056	42.6112	20.7306	GDF15	19	18374731	18389176	+	2087	protein_coding	growth differentiation factor 15 [Source:HGNC Symbol;Acc:HGNC:30142]	-
ENSG00000134259	33.3021	34.099	28.7795	19.7767	21.219	25.3493	20.0511	16.1716	19.1757	5.54901	7.91401	7.15082	10.067	11.3965	10.7829	18.4491	31.844	37.416	8.3575	8.42756	10.0419	40.5961	28.3479	27.7214	NGF	1	115285918	115338236	-	1047	protein_coding	nerve growth factor [Source:HGNC Symbol;Acc:HGNC:7808]	-
ENSG00000153956	12.0248	11.7428	13.0073	4.07999	5.33156	4.09124	2.59032	3.44704	2.2283	12.093	6.27968	8.88318	4.62295	5.7579	8.49265	7.85745	4.16912	3.86351	6.33605	8.07448	6.86993	6.43986	7.03861	12.2942	CACNA2D1	7	81946444	82443798	-	9010	protein_coding	calcium voltage-gated channel auxiliary subunit alpha2delta 1 [Source:HGNC Symbol;Acc:HGNC:1399]	-
ENSG00000184678	6.13421	4.5336	5.54283	2.96451	2.19713	3.09144	4.45838	4.10541	3.56678	16.5394	10.2126	10.3254	4.68834	5.06412	5.01659	2.57222	1.84381	2.22599	4.75712	5.8315	5.52033	4.351	4.93997	4.33533	HIST2H2BE	1	149884459	149886652	-	2194	protein_coding	histone cluster 2 H2B family member e [Source:HGNC Symbol;Acc:HGNC:4760]	-
ENSG00000105963	0.626186	0.502941	0.498277	1.10598	0.92745	0.941821	1.38996	1.03068	1.15312	0.301044	0.25183	0.248097	0.309406	0.264757	0.27179	0.217535	0.386405	0.431082	0.322816	0.514219	0.295264	1.08514	0.680763	0.536869	ADAP1	7	897901	955407	-	5062	protein_coding	ArfGAP with dual PH domains 1 [Source:HGNC Symbol;Acc:HGNC:16486]	-
ENSG00000167178	0.144792	0.0776354	0.08859	0.209167	0.192376	0.209455	0.431295	0.500187	0.609791	0.031222	0.0241089	0.0158343	0.0416293	0.0141722	0.0265299	0.376019	0.335173	0.408764	0.01728	0.00723132	0	0.0699296	0.0911014	0.0623616	ISLR2	15	74100311	74138540	+	6101	protein_coding	immunoglobulin superfamily containing leucine rich repeat 2 [Source:HGNC Symbol;Acc:HGNC:29286]	-
ENSG00000170017	58.1953	58.2913	62.6328	29.5824	43.6049	35.765	27.8086	36.07	22.1139	68.8417	64.7716	75.6331	36.758	41.7568	79.3512	38.1038	34.4351	31.7422	48.6742	62.6038	55.1499	45.0546	46.9252	65.6108	ALCAM	3	105366909	105576900	+	7179	protein_coding	activated leukocyte cell adhesion molecule [Source:HGNC Symbol;Acc:HGNC:400]	-
ENSG00000129116	70.161	73.4259	67.9707	71.0402	71.0781	71.1827	75.6578	69.8395	68.6212	40.7612	28.325	29.6339	35.236	37.7994	44.0775	37.2217	30.7276	33.5549	27.873	34.731	33.1685	47.6723	74.7106	72.8284	PALLD	4	168497066	168928457	+	10114	protein_coding	palladin, cytoskeletal associated protein [Source:HGNC Symbol;Acc:HGNC:17068]	-
ENSG00000164638	1.21614	1.32453	1.30216	2.33065	1.57254	1.83539	2.11644	1.74485	2.37324	0.811309	0.548428	0.581859	0.735732	0.684455	0.550114	1.03433	1.1169	1.13549	0.734766	0.584599	0.682927	1.89055	2.41989	1.41236	SLC29A4	7	5274369	5306870	+	5811	protein_coding	solute carrier family 29 member 4 [Source:HGNC Symbol;Acc:HGNC:23097]	-
ENSG00000101384	1.7213	1.86573	1.8553	2.89105	2.77256	2.82274	1.85796	1.55632	1.69017	0.706792	0.717144	0.690928	1.33847	1.3019	1.20115	2.16135	1.44388	1.9278	1.55337	1.36654	1.23055	1.17581	2.10416	2.36163	JAG1	20	10637684	10673999	-	9298	protein_coding	jagged 1 [Source:HGNC Symbol;Acc:HGNC:6188]	-
ENSG00000168505	1.09987	1.38106	0.719872	0.889101	1.46666	1.31631	1.532	1.42451	2.07809	0	0.0847161	0	0.0365703	0.0560245	0.26219	0.495484	1.95867	1.72811	0.0455401	0.0762303	0	0.990581	1.00838	0.845224	GBX2	2	236165236	236168369	-	2315	protein_coding	gastrulation brain homeobox 2 [Source:HGNC Symbol;Acc:HGNC:4186]	Homeobox
ENSG00000180011	6.73349	6.99709	7.11749	8.02414	9.64559	8.66458	11.2695	10.1252	10.6238	6.06579	4.43591	4.79651	4.59783	4.47851	5.45681	7.86352	6.46348	7.21659	4.73038	4.78665	4.70717	5.62918	6.86841	7.56286	ZADH2	18	75195108	75209348	-	8157	protein_coding	zinc binding alcohol dehydrogenase domain containing 2 [Source:HGNC Symbol;Acc:HGNC:28697]	-
ENSG00000143845	4.10174	3.38929	3.77689	8.22019	5.84895	6.78113	4.02927	3.54402	4.73332	1.82094	1.52395	1.38254	2.99112	3.27722	3.32078	3.32417	3.90664	4.42645	3.7955	3.69954	3.68793	4.01884	4.87204	3.82851	ETNK2	1	204131062	204152003	-	4472	protein_coding	ethanolamine kinase 2 [Source:HGNC Symbol;Acc:HGNC:25575]	-
ENSG00000177283	2.15331	2.26249	2.00056	4.68856	3.99412	4.84177	6.38742	6.13113	6.27112	3.20233	3.04153	2.64885	1.86967	2.19916	2.47005	1.09297	2.20616	2.72026	1.34725	1.34654	1.44513	2.68635	2.73078	2.85924	FZD8	10	35638249	35642278	-	4030	protein_coding	frizzled class receptor 8 [Source:HGNC Symbol;Acc:HGNC:4046]	-
ENSG00000139629	5.7006	5.09305	5.41934	6.14651	4.7697	5.1511	6.04963	6.19018	6.6789	10.9347	13.914	11.9261	7.79537	6.43158	7.11589	4.19662	6.60127	5.92606	8.55227	8.22076	8.10927	4.10846	6.27149	5.7408	GALNT6	12	51351247	51392867	-	7347	protein_coding	polypeptide N-acetylgalactosaminyltransferase 6 [Source:HGNC Symbol;Acc:HGNC:4128]	-
ENSG00000169594	0.270924	0.506251	0.34755	0.171701	0.664385	0.533008	0.620344	0.574832	0.66886	0.00993147	0.0306753	0.0402942	0.0706237	0.0270483	0.0675115	0.411453	0.68605	0.682628	0.043973	0.0368036	0.0752391	0.122342	0.405701	0.487417	BNC1	15	83255903	83284714	-	4795	protein_coding	basonuclin 1 [Source:HGNC Symbol;Acc:HGNC:1081]	Others
ENSG00000186998	0.180317	0.205453	0.137908	0.739447	0.607499	0.672181	0.548793	0.562629	0.759406	0.0291619	0.010008	0.0394388	0.0604839	0.0529482	0.0247794	0.309063	0.326669	0.286344	0.0645593	0.0810501	0.0736419	0.446323	0.363052	0.277366	EMID1	22	29205851	29259597	+	4899	protein_coding	EMI domain containing 1 [Source:HGNC Symbol;Acc:HGNC:18036]	-
ENSG00000162817	7.11011	6.45324	7.23184	11.6633	7.36902	8.02117	4.13979	3.74955	4.47295	11.9577	8.37508	9.19915	17.3636	15.6437	12.0576	16.5486	13.3506	15.6948	16.6803	14.0511	14.9799	6.56274	6.40004	6.25859	C1orf115	1	220689845	220699157	+	3413	protein_coding	chromosome 1 open reading frame 115 [Source:HGNC Symbol;Acc:HGNC:25873]	-
ENSG00000176697	15.495	15.8267	14.8448	12.3124	14.2487	14.4908	13.3843	13.1889	12.8287	7.15551	7.71548	7.79457	7.87537	7.42879	9.81295	6.55623	7.89722	8.35049	9.25537	9.31956	9.18908	17.3151	15.8054	14.8732	BDNF	11	27654893	27722058	-	7740	protein_coding	brain derived neurotrophic factor [Source:HGNC Symbol;Acc:HGNC:1033]	-
ENSG00000151414	30.1642	29.2849	29.5207	8.75843	12.4415	10.3944	15.268	19.5713	14.4426	31.4727	38.0168	42.6314	12.3402	12.2012	27.4806	14.0364	13.778	12.5129	15.7706	20.2293	18.8396	33.0579	32.771	46.9504	NEK7	1	198156963	198322420	+	5485	protein_coding	NIMA related kinase 7 [Source:HGNC Symbol;Acc:HGNC:13386]	-
ENSG00000147408	3.43525	3.59019	4.01806	10.4227	7.91845	8.49285	7.73717	7.71961	6.05368	14.3081	14.1723	13.8007	11.1293	11.3994	9.32287	11.1148	9.97854	11.0702	16.0141	15.542	15.3128	3.72014	5.48207	5.31962	CSGALNACT1	8	19404161	19758029	-	6580	protein_coding	chondroitin sulfate N-acetylgalactosaminyltransferase 1 [Source:HGNC Symbol;Acc:HGNC:24290]	-
ENSG00000125703	9.25646	11.7271	10.9633	4.67247	7.62871	7.61738	7.44925	8.19806	5.96062	2.83278	2.9796	3.05968	4.4644	4.0313	6.27138	6.56508	5.50317	5.89721	2.55936	2.93649	3.08238	12.6209	8.93585	10.486	ATG4C	1	62784135	62865513	+	3110	protein_coding	autophagy related 4C cysteine peptidase [Source:HGNC Symbol;Acc:HGNC:16040]	-
ENSG00000139567	3.13429	3.50071	3.54784	6.30549	5.18146	5.63659	3.51843	3.17391	3.52536	1.56848	1.1771	1.41841	2.35167	2.96793	2.2079	3.27727	3.50165	3.90698	2.49967	2.44226	2.66897	3.4072	3.65026	3.80684	ACVRL1	12	51906908	51923361	+	5040	protein_coding	activin A receptor like type 1 [Source:HGNC Symbol;Acc:HGNC:175]	-
ENSG00000116132	12.9309	12.8882	13.4914	6.12538	7.63522	6.07961	7.40876	7.72383	6.12188	12.8727	14.0976	14.5857	9.27094	10.2182	10.8302	7.68406	7.35871	6.21879	11.4298	12.2254	12.0878	10.3608	10.8048	15.4634	PRRX1	1	170662728	170739419	+	8246	protein_coding	paired related homeobox 1 [Source:HGNC Symbol;Acc:HGNC:9142]	Homeobox
ENSG00000198053	2.80937	2.54678	2.71061	6.32751	4.63176	5.45998	5.72255	6.38073	7.18895	2.57464	3.23122	2.95458	3.37438	3.25009	3.1618	5.06076	7.28038	7.58626	3.30754	3.21224	3.10168	2.95694	4.34295	4.31132	SIRPA	20	1894167	1940592	+	5068	protein_coding	signal regulatory protein alpha [Source:HGNC Symbol;Acc:HGNC:9662]	-
ENSG00000156026	8.73504	8.09798	8.71402	12.3868	12.5207	12.2521	11.8747	12.704	13.2306	7.04918	6.76007	7.08609	10.2067	9.7375	10.0515	8.28969	9.14973	9.76531	9.3727	9.92734	9.80067	8.95306	9.84591	10.4197	MCU	10	72692131	72887694	+	4533	protein_coding	mitochondrial calcium uniporter [Source:HGNC Symbol;Acc:HGNC:23526]	-
ENSG00000198743	10.2122	10.7816	11.5714	2.06254	3.03445	2.16536	2.02108	2.96783	1.78423	5.60711	5.48913	6.11711	3.50313	4.0745	5.88304	4.33213	2.48845	2.34285	3.91156	5.12986	4.51899	2.68585	3.97076	7.90686	SLC5A3	21	34073570	34106262	+	11576	protein_coding	solute carrier family 5 member 3 [Source:HGNC Symbol;Acc:HGNC:11038]	-
ENSG00000101825	18.4442	16.1302	17.3668	10.7317	7.65754	6.27355	13.645	14.5001	12.648	43.7603	25.904	30.2699	11.3076	10.6083	10.7432	14.4069	12.1111	11.5923	22.9949	23.1606	20.746	5.13533	18.0711	19.814	MXRA5	X	3308565	3346641	-	9793	protein_coding	matrix remodeling associated 5 [Source:HGNC Symbol;Acc:HGNC:7539]	-
ENSG00000138166	38.0334	36.0901	36.5492	31.122	25.0703	28.3808	11.2437	9.20405	11.774	20.0684	27.524	23.6988	25.8999	26.2865	27.1261	20.2652	30.9394	28.3719	25.7617	28.8498	25.4442	30.8152	33.1148	28.3922	DUSP5	10	110497838	110511544	+	2615	protein_coding	dual specificity phosphatase 5 [Source:HGNC Symbol;Acc:HGNC:3071]	-
ENSG00000151067	1.29751	1.25833	1.32036	2.31007	1.78395	1.56173	1.37146	1.24963	1.40019	0.702991	0.541549	0.548692	0.999365	0.95956	0.787985	1.73891	1.46839	1.66177	0.717442	0.766752	0.677183	0.661636	1.35585	1.68154	CACNA1C	12	1970786	2697950	+	19103	protein_coding	calcium voltage-gated channel subunit alpha1 C [Source:HGNC Symbol;Acc:HGNC:1390]	-
ENSG00000101347	8.63822	5.48901	6.7355	3.86759	3.6628	3.57895	2.85989	2.82793	2.97336	5.56097	4.85026	5.30595	6.93911	6.35373	5.21754	5.61452	4.48845	4.21698	5.42995	5.62987	5.7484	4.05386	4.7136	5.16932	SAMHD1	20	36889773	36951901	-	11261	protein_coding	SAM and HD domain containing deoxynucleoside triphosphate triphosphohydrolase 1 [Source:HGNC Symbol;Acc:HGNC:15925]	-
ENSG00000144063	3.93785	4.07548	2.77326	1.67677	1.80005	1.33466	5.45477	3.90092	4.25329	1.24805	1.76487	1.60144	0.507908	0.464129	0.945497	1.28938	2.6389	2.72328	0.748996	0.6826	0.732316	2.37434	6.68656	4.29054	MALL	2	110083870	110116566	-	3167	protein_coding	mal, T cell differentiation protein like [Source:HGNC Symbol;Acc:HGNC:6818]	-
ENSG00000128487	4.03516	4.06949	4.0476	6.22176	5.55998	5.59203	5.36225	5.053	5.44067	3.17569	2.96485	2.80082	3.28711	3.55632	3.05941	3.03955	3.44881	3.30516	3.26853	2.67432	3.16559	4.37138	5.06796	4.66584	SPECC1	17	20009344	20319026	+	13676	protein_coding	sperm antigen with calponin homology and coiled-coil domains 1 [Source:HGNC Symbol;Acc:HGNC:30615]	-
ENSG00000139289	15.8742	14.6164	16.8072	21.5188	16.5976	17.0369	12.0304	10.9615	10.8986	34.9326	20.9692	25.0043	16.6509	16.9039	15.7817	18.0934	18.4009	17.8036	25.2098	27.0429	25.7917	12.3395	12.3299	12.7647	PHLDA1	12	76025447	76033932	-	8069	protein_coding	pleckstrin homology like domain family A member 1 [Source:HGNC Symbol;Acc:HGNC:8933]	-
ENSG00000150551	1.12027	1.22734	0.728269	0.563208	0.503983	0.285279	1.20951	1.12235	1.2233	3.17871	5.20379	4.00519	1.17584	0.645257	0.536845	0.646758	0.995243	0.92624	1.55166	1.18893	1.49574	1.03919	0.829567	0.968973	LYPD1	2	132644853	132671579	-	2412	protein_coding	LY6/PLAUR domain containing 1 [Source:HGNC Symbol;Acc:HGNC:28431]	-
ENSG00000177679	0.551915	0.525478	0.458729	0.934351	0.841642	1.03691	0.90719	0.730458	0.961268	0.242507	0.107004	0.175697	0.394169	0.496922	0.323812	0.687593	0.72441	0.60475	0.582884	0.340211	0.434926	0.527637	0.41243	0.419131	SRRM3	7	76201900	76287288	+	6873	protein_coding	serine/arginine repetitive matrix 3 [Source:HGNC Symbol;Acc:HGNC:26729]	-
ENSG00000120820	9.29332	10.2087	10.644	8.87239	11.0592	9.21083	7.7996	7.02713	6.54967	15.6651	12.7408	15.6677	17.1986	18.3582	16.3418	15.5558	12.6798	12.3575	19.7572	19.6111	18.1355	12.2768	11.6395	11.05	GLT8D2	12	103988984	104064183	-	3271	protein_coding	glycosyltransferase 8 domain containing 2 [Source:HGNC Symbol;Acc:HGNC:24890]	-
ENSG00000099994	3.29753	3.58896	3.22511	7.10393	4.27988	4.85071	1.64706	1.16547	1.42163	3.52718	3.20423	3.57763	6.6474	7.40328	5.58795	2.8247	3.98311	4.21235	6.45054	5.70805	5.25248	2.6165	2.26367	2.65637	SUSD2	22	24181259	24189110	+	5279	protein_coding	sushi domain containing 2 [Source:HGNC Symbol;Acc:HGNC:30667]	-
ENSG00000136999	2.50776	2.41434	2.10628	0.33881	0.297954	0.478072	0.599207	0.607654	0.647916	2.35167	2.49458	2.09619	0.95017	0.873378	0.98399	0.892575	0.848172	0.75805	1.24239	1.18837	1.07975	1.77567	2.14173	1.87072	NOV	8	119416306	119424353	+	2673	protein_coding	nephroblastoma overexpressed [Source:HGNC Symbol;Acc:HGNC:7885]	-
ENSG00000077942	86.4721	86.7742	90.9283	104.894	63.2876	72.9382	49.4214	43.5852	49.5187	114.592	80.7286	92.9519	240.756	249.548	125.105	116.566	90.5193	95.7951	199.975	162.163	175.586	70.343	68.9708	73.2212	FBLN1	22	45502238	45601135	+	7285	protein_coding	fibulin 1 [Source:HGNC Symbol;Acc:HGNC:3600]	-
ENSG00000105767	3.74801	4.05959	4.27144	6.21329	4.10589	5.47078	4.73719	3.44058	4.7408	1.5266	1.00416	0.752712	1.63968	1.48214	0.972883	3.4728	3.50329	4.92722	1.15001	0.942866	0.803142	4.03656	2.94485	3.26697	CADM4	19	43622368	43639839	-	2246	protein_coding	cell adhesion molecule 4 [Source:HGNC Symbol;Acc:HGNC:30825]	-
ENSG00000198369	7.62207	7.26012	7.54173	7.69155	7.82394	6.43692	4.51718	4.41204	3.74607	8.05701	8.07644	8.51903	6.08588	6.4085	6.54784	8.84876	8.02142	8.32661	7.60928	7.96081	7.35983	3.00072	6.72924	7.10781	SPRED2	2	65310851	65432637	-	5154	protein_coding	sprouty related EVH1 domain containing 2 [Source:HGNC Symbol;Acc:HGNC:17722]	-
ENSG00000100368	1.00809	1.29071	1.00891	1.34199	1.54256	1.28772	3.00887	3.62259	2.97627	1.40959	0.951171	1.20757	0.457165	0.596605	0.946874	0.807519	1.19137	1.03911	0.379531	0.397065	0.371079	0.511969	2.0565	1.59797	CSF2RB	22	36913628	36940449	+	5000	protein_coding	colony stimulating factor 2 receptor beta common subunit [Source:HGNC Symbol;Acc:HGNC:2436]	-
ENSG00000107738	17.1353	16.776	16.7673	21.4095	17.6645	20.185	9.88334	8.82082	10.5572	5.26547	3.89138	4.68144	10.7229	10.7238	9.35865	16.1678	13.0901	14.4985	9.71402	9.61861	10.3319	21.746	16.1172	16.3015	VSIR	10	71747559	71773498	-	5128	protein_coding	V-set immunoregulatory receptor [Source:HGNC Symbol;Acc:HGNC:30085]	-
ENSG00000115963	311.432	331.106	332.454	73.1676	102.881	96.9314	57.4894	65.5719	44.2973	115.595	113.42	130.406	92.5632	101.693	162.275	100.777	79.1368	82.3859	99.28	113.684	105.759	226.052	179.316	230.053	RND3	2	150468195	150539011	-	3594	protein_coding	Rho family GTPase 3 [Source:HGNC Symbol;Acc:HGNC:671]	-
ENSG00000186310	0.669476	1.03202	0.648558	0.421169	0.571818	0.558728	1.30056	1.32422	1.06947	0.198498	0.111473	0.0549101	0.0641608	0	0.0766668	0.7476	0.690648	0.610316	0.0599235	0.083589	0.0976483	1.15188	1.55854	1.46231	NAP1L3	X	93670930	93673568	-	2639	protein_coding	nucleosome assembly protein 1 like 3 [Source:HGNC Symbol;Acc:HGNC:7639]	-
ENSG00000176771	2.38273	2.21281	2.23977	1.3015	1.44376	1.04967	0.934218	1.00996	0.79911	3.01622	1.90944	2.45761	0.850856	0.950457	1.12684	1.87331	1.41479	1.47403	1.5507	2.02763	1.7158	0.714641	1.35578	2.02001	NCKAP5	2	132671799	133568463	-	9552	protein_coding	NCK associated protein 5 [Source:HGNC Symbol;Acc:HGNC:29847]	-
ENSG00000128512	1.85728	1.79695	2.18956	0.655123	0.81655	0.577022	0.492485	0.500804	0.301223	1.54886	1.24077	1.16356	0.975517	1.05646	1.19997	1.00151	0.641742	0.75907	0.90307	1.0666	0.887441	0.551899	1.17939	1.46056	DOCK4	7	111726110	112206411	-	11499	protein_coding	dedicator of cytokinesis 4 [Source:HGNC Symbol;Acc:HGNC:19192]	-
ENSG00000171992	2.89754	2.46454	2.44567	5.81083	3.66134	3.80432	2.13019	2.31274	2.49496	5.78439	4.22041	4.68523	9.54882	9.73547	8.54027	5.21079	1.71611	2.58816	6.59294	6.4685	6.40592	2.12634	3.81449	4.13288	SYNPO	5	150601080	150659220	+	10258	protein_coding	synaptopodin [Source:HGNC Symbol;Acc:HGNC:30672]	-
ENSG00000137501	1.26469	1.3621	1.50429	0.442442	0.748393	0.558814	0.98065	0.979329	0.734991	2.57184	1.85091	2.33404	0.8836	0.84483	1.08548	0.819172	0.793683	0.599949	1.29698	1.68118	1.34592	0.587398	0.710931	1.25526	SYTL2	11	85694224	85811159	-	11258	protein_coding	synaptotagmin like 2 [Source:HGNC Symbol;Acc:HGNC:15585]	-
ENSG00000064115	20.5287	20.497	18.1182	17.904	15.6651	17.8116	17.052	15.1534	17.7352	31.3189	28.4366	27.9156	24.3224	22.261	22.6261	13.2642	17.2877	17.3987	26.858	27.3697	28.235	14.3201	20.8715	18.0896	TM7SF3	12	26973195	27014434	-	3888	protein_coding	transmembrane 7 superfamily member 3 [Source:HGNC Symbol;Acc:HGNC:23049]	-
ENSG00000113083	350.384	367.536	355.137	339.572	399.965	372.506	429.975	403.503	364.776	227.607	153.452	186.862	178.455	188.213	188.689	339.27	327.472	363.277	182.199	210.268	197.784	303.194	424.918	427.835	LOX	5	122063195	122078360	-	5547	protein_coding	lysyl oxidase [Source:HGNC Symbol;Acc:HGNC:6664]	-
ENSG00000050327	0.348326	0.376529	0.394822	0.863213	0.886189	0.591348	0.511267	0.532977	0.441001	0.0654814	0.0084272	0.0166045	0.0800328	0.178339	0.159967	0.686097	0.443166	0.562599	0.0634219	0.0606645	0.088585	0.366656	0.678283	0.597898	ARHGEF5	7	144355288	144380632	+	5818	protein_coding	Rho guanine nucleotide exchange factor 5 [Source:HGNC Symbol;Acc:HGNC:13209]	-
ENSG00000104321	0.114079	0.111413	0.0988818	0.129106	0.0854519	0.0847803	0.152493	0.115775	0.0704102	0.485399	1.02257	0.939239	0.252241	0.237279	0.272853	0.172677	0.243986	0.301452	0.355441	0.387427	0.290951	0.142169	0.0784426	0.161941	TRPA1	8	72019917	72075617	-	6377	protein_coding	transient receptor potential cation channel subfamily A member 1 [Source:HGNC Symbol;Acc:HGNC:497]	-
ENSG00000081923	15.2163	15.7705	14.5991	2.89352	3.34004	3.19597	2.6941	2.26911	2.09005	4.41114	6.78794	6.38491	2.99949	3.46941	4.5543	2.89862	2.78945	3.24538	3.9527	5.18522	4.87668	6.10094	9.12641	11.3763	ATP8B1	18	57646426	57803315	-	7028	protein_coding	ATPase phospholipid transporting 8B1 [Source:HGNC Symbol;Acc:HGNC:3706]	-
ENSG00000163013	1.3427	1.49292	1.3325	2.6361	1.93602	1.84057	1.24959	1.23495	1.25709	0.52906	0.330494	0.301477	0.496696	0.545057	0.383887	1.70675	1.44278	1.36196	0.644844	0.600286	0.617616	0.832139	1.6582	1.58085	FBXO41	2	73254682	73284431	-	8011	protein_coding	F-box protein 41 [Source:HGNC Symbol;Acc:HGNC:29409]	-
ENSG00000179403	0.502704	0.350681	0.346808	1.77178	1.50621	1.40704	0.847032	0.719108	0.949807	0.178639	0.174241	0.133512	0.484728	0.401168	0.359509	1.05986	1.17608	1.40531	0.530769	0.330996	0.305264	1.11609	0.625492	0.579475	VWA1	1	1434861	1442882	+	5065	protein_coding	von Willebrand factor A domain containing 1 [Source:HGNC Symbol;Acc:HGNC:30910]	-
ENSG00000162631	0.386681	0.498896	0.527396	0.441476	0.619266	0.580887	0.507051	0.527857	0.407128	1.12044	1.50232	1.40077	1.08859	0.960401	0.624373	0.517162	0.656743	0.716394	1.06718	0.849728	0.879848	0.344329	0.437933	0.374723	NTNG1	1	107140007	107483458	+	9138	protein_coding	netrin G1 [Source:HGNC Symbol;Acc:HGNC:23319]	-
ENSG00000157303	0.987423	0.890679	1.3908	1.59707	2.45597	2.68513	1.94752	1.83162	2.53934	0.113115	0.155279	0.152977	0.502733	0.273838	0.0320386	1.12616	2.28782	2.18024	0.542569	0.244519	0.734519	2.5335	1.27621	1.46317	SUSD3	9	93058688	93085138	+	1263	protein_coding	sushi domain containing 3 [Source:HGNC Symbol;Acc:HGNC:28391]	-
ENSG00000166689	3.9586	4.69364	3.48863	3.24842	4.8987	4.07081	6.42992	7.32006	8.11502	2.5746	3.9627	3.02029	2.34632	2.32943	3.58721	2.2801	3.75071	3.32436	2.86904	2.97147	2.80046	2.16	3.47539	4.34841	PLEKHA7	11	16777317	17014443	-	10987	protein_coding	pleckstrin homology domain containing A7 [Source:HGNC Symbol;Acc:HGNC:27049]	-
ENSG00000023902	10.6143	10.2	9.29628	13.0488	11.0396	15.1603	13.6625	12.1457	15.6817	5.54918	7.55046	6.68805	9.57505	9.9174	8.95586	6.11524	8.25432	8.65003	9.16149	8.40028	8.96531	22.0307	10.9299	10.5642	PLEKHO1	1	150149183	150164720	+	6565	protein_coding	pleckstrin homology domain containing O1 [Source:HGNC Symbol;Acc:HGNC:24310]	-
ENSG00000123689	20.2812	19.7584	18.0475	26.1443	33.4468	49.3765	30.1867	30.1799	37.9973	16.772	14.7202	14.725	16.9125	18.1216	16.4943	24.2654	80.4384	69.2941	24.652	19.1553	17.4375	57.3945	28.9457	26.737	G0S2	1	209675420	209676388	+	866	protein_coding	G0/G1 switch 2 [Source:HGNC Symbol;Acc:HGNC:30229]	-
ENSG00000254726	1.03519	1.29551	1.3827	1.7746	1.45794	1.41253	1.61595	1.51904	1.75966	0.4899	0.648495	0.623107	1.08521	1.07304	0.753262	0.816642	0.95093	0.899297	1.09316	0.720416	0.757428	0.896963	1.49753	1.11829	MEX3A	1	156072013	156081998	-	6124	protein_coding	mex-3 RNA binding family member A [Source:HGNC Symbol;Acc:HGNC:33482]	-
ENSG00000124006	21.5941	21.4132	21.4823	26.8725	19.1902	22.3681	15.6652	13.8836	16.151	8.8742	8.38668	9.19212	16.7717	16.333	15.4221	13.1425	13.58	14.2498	14.2161	12.9633	13.8781	21.6517	21.2643	18.815	OBSL1	2	219550729	219571859	-	9611	protein_coding	obscurin like 1 [Source:HGNC Symbol;Acc:HGNC:29092]	-
ENSG00000157617	4.63331	4.80426	4.77006	4.79991	4.6537	4.411	5.31996	4.8007	4.78729	2.69607	2.5649	2.80202	2.32269	2.00531	2.24856	2.7736	2.85784	2.39786	2.53697	2.68751	2.79802	3.19906	5.38235	5.9774	C2CD2	21	41885112	41953890	-	8602	protein_coding	C2 calcium dependent domain containing 2 [Source:HGNC Symbol;Acc:HGNC:1266]	-
ENSG00000182022	0.658062	0.78593	0.563523	0.483633	0.556426	0.472447	0.50622	0.480635	0.459987	0	0	0	0.0322933	0.0263852	0.0185221	0.441036	0.305224	0.364656	0.0402141	0.026926	0.055046	0.471948	0.873488	0.76296	CHST15	10	124007666	124093607	-	6554	protein_coding	carbohydrate sulfotransferase 15 [Source:HGNC Symbol;Acc:HGNC:18137]	-
ENSG00000146376	9.47432	9.65937	9.67791	1.65016	3.16188	3.29429	2.34236	3.6915	2.05979	6.35294	8.32655	8.68198	2.77335	3.12129	5.37204	4.5684	5.45138	5.12838	3.57856	4.27871	4.03202	6.21801	5.90548	8.38717	ARHGAP18	6	129576132	129710225	-	4640	protein_coding	Rho GTPase activating protein 18 [Source:HGNC Symbol;Acc:HGNC:21035]	-
ENSG00000114115	0.0665341	0.166779	0.115341	0.643044	0.397169	0.67966	0.659188	0.680635	0.689893	0.0487799	0.0125556	0.0123694	0.0541999	0.066426	0.0207246	0.258489	0.421205	0.518891	0.134988	0.0790853	0.0923871	0.887697	0.384299	0.250537	RBP1	3	139517434	139539829	-	3905	protein_coding	retinol binding protein 1 [Source:HGNC Symbol;Acc:HGNC:9919]	-
ENSG00000099250	9.73689	8.19089	10.2731	10.5182	9.5935	8.56554	10.3613	11.4015	10.0819	18.4088	17.5828	16.9449	17.054	17.3011	13.7142	21.6945	22.2888	20.7786	17.7417	16.9895	15.4545	6.94282	10.2797	12.9159	NRP1	10	33177492	33336262	-	11522	protein_coding	neuropilin 1 [Source:HGNC Symbol;Acc:HGNC:8004]	-
ENSG00000076513	24.4969	25.5999	24.0707	23.7807	25.9717	24.5681	30.5315	29.1905	32.4471	17.2214	19.7785	17.4809	19.9441	18.7457	20.4636	26.318	26.7753	28.1691	17.0976	17.5273	17.6424	14.6349	23.8204	23.294	ANKRD13A	12	109999186	110039763	+	7350	protein_coding	ankyrin repeat domain 13A [Source:HGNC Symbol;Acc:HGNC:21268]	-
ENSG00000118971	0.225074	0.248177	0.327248	0.115035	0.0819958	0.171683	0.0879184	0.0894034	0.0627366	0.691997	0.506941	0.431936	0.680168	0.676542	0.831118	0.115394	0.105592	0.181485	0.684963	0.752051	0.460875	0.126675	0.147553	0.0987263	CCND2	12	4273772	4305350	+	7157	protein_coding	cyclin D2 [Source:HGNC Symbol;Acc:HGNC:1583]	-
ENSG00000007372	0.0499358	0.068276	0.0627608	0.0494491	0.130916	0.108633	0.126433	0.165549	0.147938	0	0	0	0	0.00207727	0	0.0859787	0.104663	0.1398	0	0	0	0.0538118	0.0854599	0.109687	PAX6	11	31784779	31818062	-	20812	protein_coding	paired box 6 [Source:HGNC Symbol;Acc:HGNC:8620]	PAX
ENSG00000111817	5.20633	5.51872	5.54061	4.41188	5.7461	5.03198	6.84599	7.03692	6.1861	3.72178	3.99531	3.9839	2.85391	3.14224	3.72959	3.86073	3.61322	4.07405	2.83709	3.16526	3.14179	5.30161	6.20881	7.11939	DSE	6	116254173	116444860	+	19193	protein_coding	dermatan sulfate epimerase [Source:HGNC Symbol;Acc:HGNC:21144]	-
ENSG00000104415	2.51305	2.78351	3.33249	4.48933	4.98325	4.2047	2.21537	2.20968	1.65612	0.623941	0.179491	0.167524	0.889014	1.18285	0.84204	8.45144	4.45398	5.84626	0.568769	0.552541	0.546172	2.19897	2.52738	3.18366	WISP1	8	133191039	133231690	+	5190	protein_coding	WNT1 inducible signaling pathway protein 1 [Source:HGNC Symbol;Acc:HGNC:12769]	-
ENSG00000010278	26.4744	26.2699	25.2941	16.0115	15.0661	17.8189	15.6432	15.5046	19.0352	28.024	37.5755	34.4439	37.5229	32.9769	27.7667	26.1961	41.6471	38.6954	35.6269	33.282	34.3262	25.8136	21.8721	17.8261	CD9	12	6199715	6238271	+	4165	protein_coding	CD9 molecule [Source:HGNC Symbol;Acc:HGNC:1709]	-
ENSG00000110237	39.8797	39.6245	38.6264	44.9794	38.7191	38.6281	34.4153	34.3219	37.4711	23.1714	21.506	21.4505	26.044	26.3635	24.4838	23.0706	21.8323	22.9731	26.2233	25.5457	25.7642	19.4471	36.3958	37.7857	ARHGEF17	11	73308289	73369388	+	9908	protein_coding	Rho guanine nucleotide exchange factor 17 [Source:HGNC Symbol;Acc:HGNC:21726]	-
ENSG00000179981	12.8888	11.9114	12.2161	19.75	20.4146	18.9511	22.7126	22.0869	23.3306	12.1627	6.26411	7.09869	8.64391	8.88555	8.64902	13.9568	11.5417	12.6736	8.20513	8.71071	8.96218	5.93773	12.5109	12.7398	TSHZ1	18	75210755	75289950	+	8281	protein_coding	teashirt zinc finger homeobox 1 [Source:HGNC Symbol;Acc:HGNC:10669]	zf-C2H2
ENSG00000127946	9.82616	9.622	10.0062	12.7133	11.5223	11.2155	13.5707	14.5906	14.4078	8.79238	8.71281	8.77249	7.56958	7.47015	7.87781	6.8774	9.13612	8.17083	8.90222	9.32826	8.88242	3.74675	11.0752	10.0048	HIP1	7	75533300	75738962	-	8953	protein_coding	huntingtin interacting protein 1 [Source:HGNC Symbol;Acc:HGNC:4913]	-
ENSG00000225614	2.96832	2.8652	2.82373	7.00186	4.58704	4.7607	7.46948	6.75678	6.65236	3.97114	2.50184	2.77376	3.24636	3.01946	2.73176	5.36617	5.65756	6.08045	2.17801	2.40066	2.41655	0.939207	3.0202	3.068	ZNF469	16	88427471	88440757	+	13287	protein_coding	zinc finger protein 469 [Source:HGNC Symbol;Acc:HGNC:23216]	zf-C2H2
ENSG00000187688	10.6974	8.47298	9.64213	10.5267	7.97784	9.26778	6.50871	6.24993	6.75295	11.0744	15.7153	14.08	10.7749	10.4721	9.94411	6.6468	9.63391	8.28852	14.067	14.0506	13.1643	9.35232	9.37216	8.60716	TRPV2	17	16415542	16437003	+	3410	protein_coding	transient receptor potential cation channel subfamily V member 2 [Source:HGNC Symbol;Acc:HGNC:18082]	-
ENSG00000049759	0.66982	0.56985	0.619293	0.386773	0.403445	0.318183	0.324439	0.346838	0.319708	0.684788	0.867951	0.857852	0.455919	0.463158	0.630559	0.289143	0.399846	0.386951	0.516406	0.561115	0.481285	0.528565	0.687797	0.597863	NEDD4L	18	58044367	58401540	+	17455	protein_coding	neural precursor cell expressed, developmentally down-regulated 4-like, E3 ubiquitin protein ligase [Source:HGNC Symbol;Acc:HGNC:7728]	-
ENSG00000277586	0.0120035	0.0273535	0.052022	0	0.00968294	0.0113535	0.0264278	0.0113698	0.0444516	0.517026	0.83811	0.658317	0.0977826	0.0499333	0.0280421	0	0.0308068	0	0.158296	0.0815307	0.13096	0.0123193	0	0	NEFL	8	24950955	24957110	-	4329	protein_coding	neurofilament light [Source:HGNC Symbol;Acc:HGNC:7739]	-
ENSG00000144857	1.56443	1.73665	1.5435	1.88492	1.61908	1.53206	2.29255	2.12985	2.48378	1.1986	1.10114	1.15964	1.05313	1.07557	0.89704	1.7722	2.07424	2.31361	1.09712	1.01647	1.1126	1.2029	1.41508	1.47326	BOC	3	113211003	113287459	+	10330	protein_coding	BOC cell adhesion associated, oncogene regulated [Source:HGNC Symbol;Acc:HGNC:17173]	-
ENSG00000184232	11.6492	12.1359	11.714	14.763	11.4296	13.8349	10.8606	10.2128	11.8149	6.26755	5.09437	5.41427	8.2501	7.89506	5.66965	13.1029	15.9985	18.5182	7.40235	7.90406	7.54582	19.0585	19.3203	15.368	OAF	11	120210767	120230332	+	3176	protein_coding	out at first homolog [Source:HGNC Symbol;Acc:HGNC:28752]	-
ENSG00000108840	22.1549	22.5231	21.5211	21.993	18.9724	21.3811	19.5832	17.7872	20.5533	11.6084	12.0096	11.077	12.6912	13.1036	13.4705	8.87762	8.84649	8.94116	14.8977	15.486	17.5562	22.6047	22.1361	20.2342	HDAC5	17	44076746	44123702	-	7618	protein_coding	histone deacetylase 5 [Source:HGNC Symbol;Acc:HGNC:14068]	-
ENSG00000107562	51.4843	43.8814	54.0087	59.8209	47.4908	44.8872	68.5267	68.7962	76.831	111.19	114.001	111.747	167.314	146.55	80.3235	90.699	40.7308	39.6528	124.474	103.156	116.121	57.4459	39.3832	54.5941	CXCL12	10	44370165	44386493	-	6077	protein_coding	C-X-C motif chemokine ligand 12 [Source:HGNC Symbol;Acc:HGNC:10672]	-
ENSG00000276180	7.02747	7.32077	8.21452	2.86312	3.75767	4.55791	3.49229	2.81475	3.81689	9.23722	8.37365	8.21219	6.67337	8.15198	7.8803	3.33299	4.6378	3.33255	7.16958	7.53488	7.4082	9.60271	6.35702	6.13252	HIST1H4I	6	27138588	27139881	+	1294	protein_coding	histone cluster 1 H4 family member i [Source:HGNC Symbol;Acc:HGNC:4793]	-
ENSG00000257219	0.216333	0.197191	0.262518	0.651242	0.139608	0.122771	0.571552	0.204913	0.320451	2.33944	3.5925	2.93596	1.44507	1.1879	1.51616	0.496639	1.51759	0.908466	1.44839	0.918366	1.15866	0.310833	0.0925578	0.0905123	LINC02407	12	76259839	76305131	+	1201	lincRNA	long intergenic non-protein coding RNA 2407 [Source:HGNC Symbol;Acc:HGNC:53336]	-
ENSG00000134369	5.88066	6.05172	5.78529	14.1649	11.6438	10.0737	10.8302	11.5701	10.8501	6.98848	5.26041	5.36744	6.53059	6.65437	6.10945	11.0592	10.8418	11.3199	5.62507	5.77882	5.72704	2.02604	6.9733	7.16294	NAV1	1	201622885	201826969	+	22453	protein_coding	neuron navigator 1 [Source:HGNC Symbol;Acc:HGNC:15989]	-
ENSG00000147119	7.53681	8.32877	6.04084	10.3588	7.52646	8.97531	8.57168	7.22496	9.77988	15.9154	17.5212	17.2193	16.5511	16.8849	12.8165	7.77725	10.7785	13.1648	14.8535	16.0553	14.275	6.61675	7.066	6.33995	CHST7	X	46573784	46598408	+	2289	protein_coding	carbohydrate sulfotransferase 7 [Source:HGNC Symbol;Acc:HGNC:13817]	-
ENSG00000070404	106.569	107.564	88.1868	108.531	97.1468	125.75	137.738	129.814	156.731	53.3198	79.1633	71.2806	69.4782	65.0668	70.5065	61.814	110.403	106.469	61.7531	56.3022	61.0836	124.918	110.709	84.7986	FSTL3	19	676365	683399	+	3067	protein_coding	follistatin like 3 [Source:HGNC Symbol;Acc:HGNC:3973]	-
ENSG00000196526	30.4396	29.8452	27.0127	33.7001	29.1451	27.0381	34.9282	35.7282	36.2965	23.3741	23.4009	21.432	22.3587	21.685	25.6997	30.7951	36.4988	37.1858	24.8227	26.0243	25.184	10.7606	26.9764	27.0138	AFAP1	4	7758714	7939926	-	10036	protein_coding	actin filament associated protein 1 [Source:HGNC Symbol;Acc:HGNC:24017]	-
ENSG00000204176	0.508162	0.678255	0.811713	1.03517	1.16535	1.24968	0.807138	1.10707	1.03053	0.325992	0.123293	0.20919	0.538145	0.62209	0.446593	0.583297	0.484413	0.54438	0.279838	0.53006	0.352808	0.312918	0.675544	0.690988	SYT15	10	46578217	46594173	+	7158	protein_coding	synaptotagmin 15 [Source:HGNC Symbol;Acc:HGNC:17167]	-
ENSG00000163872	12.8941	12.4942	12.9538	16.0195	17.1947	15.2281	12.469	12.3484	11.8652	7.8856	6.59679	6.86794	8.86644	9.05117	11.4396	14.1392	15.0531	14.2456	9.32228	10.5241	10.1947	7.823	12.6924	13.652	YEATS2	3	183697818	183812625	+	10212	protein_coding	YEATS domain containing 2 [Source:HGNC Symbol;Acc:HGNC:25489]	-
ENSG00000198948	0.386409	0.406407	0.468905	0.254311	0.426799	0.393601	0.935821	1.41336	0.763178	0.266954	0.308502	0.287351	0.12591	0.138486	0.175913	0.225708	0.269543	0.249644	0.162824	0.196844	0.129717	0.341664	0.489616	0.808356	MFAP3L	4	169986597	170033031	-	8741	protein_coding	microfibril associated protein 3 like [Source:HGNC Symbol;Acc:HGNC:29083]	-
ENSG00000145022	12.9199	11.725	11.1823	13.2323	11.8718	14.1526	16.7007	14.8	18.8205	29.1414	29.8603	30.1034	18.322	16.6823	18.4426	9.42021	13.2214	12.029	24.0824	24.6369	24.3153	14.6381	13.7789	13.1974	TCTA	3	49412206	49416475	+	2747	protein_coding	T cell leukemia translocation altered [Source:HGNC Symbol;Acc:HGNC:11692]	-
ENSG00000130402	347.679	326.996	321.799	422.252	350.229	396.863	372.081	357.301	409.455	229.501	247.173	234.63	217.898	216.863	240.406	153.83	172.677	175.744	187.684	202.294	203.856	228.922	350.12	332.257	ACTN4	19	38647649	38731583	+	6098	protein_coding	actinin alpha 4 [Source:HGNC Symbol;Acc:HGNC:166]	-
ENSG00000143878	64.7349	51.7435	55.2944	83.2679	67.6652	83.9188	148.506	130.811	143.918	65.0678	85.9669	78.115	88.3721	82.5276	81.4583	82.3241	105.757	107.744	57.1795	55.5384	54.4721	71.4291	71.9835	62.4414	RHOB	2	20447074	20449445	+	2372	protein_coding	ras homolog family member B [Source:HGNC Symbol;Acc:HGNC:668]	-
ENSG00000138623	74.8269	80.786	70.7731	52.5075	45.0392	54.7499	70.9165	69.0634	76.1453	33.2848	45.12	37.7777	24.0613	24.9154	26.9623	18.8598	33.3055	31.5152	31.2115	33.0887	33.663	66.2416	100.002	83.2739	SEMA7A	15	74409289	74433958	-	3800	protein_coding	semaphorin 7A (John Milton Hagen blood group) [Source:HGNC Symbol;Acc:HGNC:10741]	-
ENSG00000141682	2.76672	2.8345	2.68027	2.57859	3.46968	2.94677	2.22669	1.91595	2.06637	4.34665	7.04181	6.24584	6.83721	6.88621	6.69886	8.9916	13.3661	12.0649	4.38683	4.71779	3.94324	3.12584	3.58106	3.42896	PMAIP1	18	59899948	59904306	+	2235	protein_coding	phorbol-12-myristate-13-acetate-induced protein 1 [Source:HGNC Symbol;Acc:HGNC:9108]	-
ENSG00000028137	10.0587	10.7377	10.8595	32.6503	21.6043	26.2061	13.9893	13.4224	16.4873	7.68821	4.06192	5.01496	19.0519	19.9745	12.4854	17.2514	20.2204	22.515	15.5787	13.3667	15.2865	11.2863	12.7367	12.6861	TNFRSF1B	1	12167003	12209228	+	3766	protein_coding	TNF receptor superfamily member 1B [Source:HGNC Symbol;Acc:HGNC:11917]	-
ENSG00000218336	8.17846	7.76708	8.37441	16.9189	16.1996	14.0931	11.5571	11.883	10.0099	6.40224	4.05476	4.05915	12.7029	14.4348	10.1204	14.9595	8.75877	9.63409	8.60436	8.61895	9.00628	4.93558	9.29055	9.82003	TENM3	4	182143987	182803024	+	11983	protein_coding	teneurin transmembrane protein 3 [Source:HGNC Symbol;Acc:HGNC:29944]	-
ENSG00000099860	33.4917	36.9696	30.4203	58.9755	56.0337	73.6553	80.3195	75.6487	95.8255	35.9276	47.6535	44.5975	54.447	51.0779	58.3691	44.6156	79.531	82.5749	53.7975	50.9279	52.7682	52.8063	38.8911	30.8879	GADD45B	19	2476122	2478259	+	2138	protein_coding	growth arrest and DNA damage inducible beta [Source:HGNC Symbol;Acc:HGNC:4096]	-
ENSG00000134769	0.616944	0.665454	0.520495	0.322572	0.348372	0.29955	0.199219	0.292188	0.223391	0.735014	0.675251	0.653771	0.673449	0.79388	0.624554	1.18391	1.0204	1.26661	1.00135	0.970784	0.97497	0.341914	0.461928	0.456022	DTNA	18	34493290	34891844	+	12634	protein_coding	dystrobrevin alpha [Source:HGNC Symbol;Acc:HGNC:3057]	-
ENSG00000171517	0.395994	0.434483	0.49579	0.360182	0.236621	0.208084	0.306761	0.166706	0.253461	0.940868	1.49455	1.40423	0.728799	0.414873	0.491104	0.24605	0.451694	0.381272	1.21999	0.871657	0.989172	0.46662	0.486314	0.398862	LPAR3	1	84811602	84893213	-	3543	protein_coding	lysophosphatidic acid receptor 3 [Source:HGNC Symbol;Acc:HGNC:14298]	-
ENSG00000157514	3.94684	4.27342	3.78016	28.1835	26.526	31.1748	31.2419	29.2986	36.0556	17.9654	10.2565	10.7632	23.2078	22.4506	17.7956	34.9456	43.2883	50.6692	18.3599	14.9128	16.9561	5.38224	4.64147	3.43268	TSC22D3	X	107713221	107777342	-	4766	protein_coding	TSC22 domain family member 3 [Source:HGNC Symbol;Acc:HGNC:3051]	TSC22
ENSG00000002834	175.435	160.137	157.862	200.213	165.628	193.883	188.159	182.96	207.329	118.49	126.459	121.068	132.104	128.484	141.114	82.5235	101.424	97.701	134.092	137.616	139.741	123.835	178.747	161.472	LASP1	17	38869859	38921770	+	7061	protein_coding	LIM and SH3 protein 1 [Source:HGNC Symbol;Acc:HGNC:6513]	-
ENSG00000144339	0.258562	0.392807	0.285239	0.223455	0.366588	0.274205	0.388138	0.356236	0.444905	0.955013	1.78907	1.42752	1.92119	1.60361	0.805389	0.719497	0.992041	0.940089	1.46248	0.951284	1.08797	0.442273	0.159234	0.262256	TMEFF2	2	191949043	192195709	-	6632	protein_coding	transmembrane protein with EGF like and two follistatin like domains 2 [Source:HGNC Symbol;Acc:HGNC:11867]	-
ENSG00000049860	56.6703	54.4977	56.2408	30.5308	29.0287	32.5044	33.4841	31.3174	34.1796	56.0799	50.0261	51.3531	51.9039	49.691	45.4799	31.593	35.2335	36.2469	63.7608	60.4613	58.7809	60.666	58.082	48.2062	HEXB	5	74640023	74722647	+	5067	protein_coding	hexosaminidase subunit beta [Source:HGNC Symbol;Acc:HGNC:4879]	-
ENSG00000171793	4.26371	4.15891	3.56274	6.50168	6.01992	7.50237	13.5743	14.2656	15.7895	4.25479	7.89273	5.9723	3.13515	3.15317	3.55213	2.84844	6.59267	6.21194	2.59971	2.89602	2.81479	5.01489	6.60196	4.92227	CTPS1	1	40979335	41012565	+	11517	protein_coding	CTP synthase 1 [Source:HGNC Symbol;Acc:HGNC:2519]	-
ENSG00000134198	0.106669	0.277803	0.237751	0.289727	0.528578	0.446813	0.855527	0.692833	0.620745	0	0	0	0.0124135	0	0	0.228736	0.273765	0.457087	0	0	0	0.297147	0.358587	0.39848	TSPAN2	1	115048011	115089500	-	3410	protein_coding	tetraspanin 2 [Source:HGNC Symbol;Acc:HGNC:20659]	-
ENSG00000198959	46.5315	45.3334	52.5287	58.5259	27.2182	37.2474	38.4746	36.033	40.5807	60.8067	91.2194	75.1528	105.857	120.131	81.8559	35.0736	64.3911	63.0243	45.8907	43.8987	48.2294	51.671	82.1957	64.6401	TGM2	20	38127387	38166578	-	8036	protein_coding	transglutaminase 2 [Source:HGNC Symbol;Acc:HGNC:11778]	-
ENSG00000139211	115.525	119.775	119.513	49.8646	61.1808	62.2817	57.3475	50.1656	44.0217	28.4452	17.0909	18.1318	17.2167	19.4305	21.2757	21.9551	16.3838	18.4261	15.6832	19.996	21.5874	100.176	97.6601	103.484	AMIGO2	12	47075707	47079951	-	3956	protein_coding	adhesion molecule with Ig like domain 2 [Source:HGNC Symbol;Acc:HGNC:24073]	-
ENSG00000135046	342.414	312.74	339.686	166.864	226.277	223.366	150.325	159.045	124.532	270.808	238.998	297.07	189.942	216.218	276.253	205.729	136.374	130.931	283.812	315.541	305.99	452.973	257.956	313.293	ANXA1	9	73151757	73170393	+	4561	protein_coding	annexin A1 [Source:HGNC Symbol;Acc:HGNC:533]	-
ENSG00000196588	8.58231	8.25613	8.05947	15.797	12.6978	14.0835	13.5893	12.823	14.708	8.52126	8.09777	7.15704	10.4189	10.2571	9.34659	9.02466	10.2681	11.0623	9.37581	7.91468	8.76467	5.88566	7.87815	7.70405	MRTFA	22	40410281	40636702	-	6533	protein_coding	myocardin related transcription factor A [Source:HGNC Symbol;Acc:HGNC:14334]	-
ENSG00000164647	2.94191	2.84192	2.46684	1.06397	1.44454	2.08696	2.35852	2.57458	1.57892	5.01123	13.0946	9.30383	4.06369	3.64481	4.18343	2.9082	5.19772	4.31631	5.15773	4.83265	4.34512	3.64286	2.53107	2.60893	STEAP1	7	90154375	90164829	+	1625	protein_coding	STEAP family member 1 [Source:HGNC Symbol;Acc:HGNC:11378]	-
ENSG00000104611	7.76691	8.10738	7.87234	8.59431	9.0747	8.16393	12.3287	11.6761	12.2782	5.92397	7.16293	6.99852	6.62301	5.83656	7.95052	9.35776	10.7706	10.4713	6.72252	6.89215	6.52311	8.16408	10.7196	9.38199	SH2D4A	8	19313617	19396218	+	4148	protein_coding	SH2 domain containing 4A [Source:HGNC Symbol;Acc:HGNC:26102]	-
ENSG00000065485	11.9528	11.0333	11.5787	12.5845	9.73567	11.1349	8.61592	8.61045	8.62676	18.4577	14.356	14.7904	24.8098	24.3195	17.8326	12.0568	12.4648	12.9953	24.0935	21.665	21.2677	14.1596	13.5436	11.4235	PDIA5	3	123067062	123225227	+	4030	protein_coding	protein disulfide isomerase family A member 5 [Source:HGNC Symbol;Acc:HGNC:24811]	-
ENSG00000115641	58.7075	58.9118	58.6086	79.6655	71.5557	80.0663	78.8288	75.3677	86.2348	52.8392	49.4142	49.2357	64.2745	61.0119	62.5169	72.2226	85.8423	88.864	58.0587	57.3218	58.7881	81.2105	62.2077	54.812	FHL2	2	105357712	105438513	-	6626	protein_coding	four and a half LIM domains 2 [Source:HGNC Symbol;Acc:HGNC:3703]	-
ENSG00000137409	92.3069	93.0716	85.6867	168.968	149.742	178.532	215.545	196.534	247.423	117.073	136.925	123.198	140.708	143.305	123.543	76.5137	123.252	119.185	138.038	123.125	132.062	134.366	112.567	99.9594	MTCH1	6	36968141	36986298	-	3126	protein_coding	mitochondrial carrier 1 [Source:HGNC Symbol;Acc:HGNC:17586]	-
ENSG00000155324	11.2856	11.3584	11.3159	6.8541	7.8839	8.84515	8.98077	8.75066	7.27664	4.10123	4.74666	4.18859	3.67068	4.80168	4.83077	5.42297	5.62388	5.76027	2.95341	3.88688	3.78556	9.08016	9.43039	10.1044	GRAMD2B	5	126360132	126496494	+	5051	protein_coding	GRAM domain containing 2B [Source:HGNC Symbol;Acc:HGNC:24911]	-
ENSG00000184481	4.20589	5.42771	4.76932	7.48787	6.57886	7.20061	4.84573	4.76921	5.24761	2.66636	2.01978	1.96181	4.04021	4.0636	3.83869	4.89832	5.1199	5.26037	4.22069	4.0317	3.93232	2.08865	4.86958	3.73704	FOXO4	X	71096197	71103535	+	3447	protein_coding	forkhead box O4 [Source:HGNC Symbol;Acc:HGNC:7139]	Fork
ENSG00000101680	20.6648	20.2516	20.1423	11.072	8.58579	7.95211	9.47134	10.125	9.54961	15.2807	15.6399	14.4403	11.468	10.7672	11.1895	5.60225	6.52304	6.31114	13.4239	14.2234	12.8003	6.38402	15.5621	16.7421	LAMA1	18	6941744	7117814	-	15872	protein_coding	laminin subunit alpha 1 [Source:HGNC Symbol;Acc:HGNC:6481]	-
ENSG00000271978	1.50825	1.28435	1.5275	0.616286	0.499475	0.720799	0.629179	0.511299	0.333163	1.96422	1.60286	1.90377	0.918251	0.726481	0.840697	0.294384	0.380298	0.365102	1.17569	0.970521	0.771586	1.69457	1.15475	1.85991	AL359643.2	6	5031756	5054423	-	3273	lincRNA	novel transcript	-
ENSG00000174437	27.8624	27.1675	28.9807	37.0443	31.2101	31.932	36.0988	36.9804	35.7235	24.5781	23.9422	22.8774	22.0012	21.5831	22.8275	23.6736	24.3697	24.8419	20.7668	21.759	21.5492	16.1562	34.032	35.4666	ATP2A2	12	110280756	110351093	+	13745	protein_coding	ATPase sarcoplasmic/endoplasmic reticulum Ca2+ transporting 2 [Source:HGNC Symbol;Acc:HGNC:812]	-
ENSG00000214717	8.58949	7.88178	8.8471	16.5527	13.329	15.4425	15.0857	14.2226	15.9988	9.59438	8.66135	8.57359	12.9973	12.6105	10.5268	12.1965	16.4635	17.0891	10.7753	10.3175	10.4487	7.68267	9.40961	8.93875	ZBED1	X	2486414	2500967	-	4755	protein_coding	zinc finger BED-type containing 1 [Source:HGNC Symbol;Acc:HGNC:447]	zf-BED
ENSG00000204634	0.560133	0.59894	0.358532	0.614408	0.535264	0.415692	0.246646	0.138763	0.234023	0.939792	0.79683	0.760987	0.884509	1.21165	0.8254	0.829372	0.44233	0.697911	0.734306	0.717014	0.666671	0.238791	0.53461	0.441671	TBC1D8	2	101007617	101252866	-	6030	protein_coding	TBC1 domain family member 8 [Source:HGNC Symbol;Acc:HGNC:17791]	-
ENSG00000104881	6.11331	6.2007	5.24519	6.42186	6.03105	6.29996	5.94537	7.44365	7.49532	3.03785	3.90715	3.1869	4.24815	4.16686	3.7232	4.15781	6.25468	6.70095	4.24258	3.35797	3.39017	4.95995	5.88725	5.51951	PPP1R13L	19	45379634	45406349	-	5032	protein_coding	protein phosphatase 1 regulatory subunit 13 like [Source:HGNC Symbol;Acc:HGNC:18838]	-
ENSG00000168014	4.63787	4.0457	4.23499	3.70033	4.80829	3.8081	4.05439	4.57314	4.17385	2.3108	2.54293	2.49755	2.45138	2.48643	3.41847	2.91255	3.02349	2.36406	2.32303	2.59354	2.2057	1.88359	4.45231	4.34095	C2CD3	11	74012714	74171210	-	12571	protein_coding	C2 calcium dependent domain containing 3 [Source:HGNC Symbol;Acc:HGNC:24564]	-
ENSG00000025423	0.686133	0.625423	0.475781	0.76098	0.959378	0.670613	1.05745	1.21317	1.52454	0.209601	0.151059	0.17008	0.447149	0.513763	0.267153	0.282722	0.215227	0.663166	0.348015	0.213601	0.136106	0.962383	0.562659	0.645916	HSD17B6	12	56752161	56787790	+	2272	protein_coding	hydroxysteroid 17-beta dehydrogenase 6 [Source:HGNC Symbol;Acc:HGNC:23316]	-
ENSG00000104081	0.295733	0.336958	0.380369	0.551693	0.677205	0.694788	1.2392	0.858436	0.953853	0.314736	0.144019	0.0886775	0.660558	0.420655	0.148576	0.261123	0.146902	0.305228	0.290321	0.226788	0.227085	0.411211	0.581626	0.638621	BMF	15	40087890	40108892	-	5447	protein_coding	Bcl2 modifying factor [Source:HGNC Symbol;Acc:HGNC:24132]	-
ENSG00000158406	1.39337	1.0949	0.770459	0.304506	0.562	0.545348	0.634706	0.728174	0.326204	3.3685	2.04006	2.45644	1.74174	1.65893	1.72111	0.636363	0.411042	0.528443	1.24288	1.95809	1.57261	0.986225	1.18203	0.829236	HIST1H4H	6	26277609	26285638	-	2163	protein_coding	histone cluster 1 H4 family member h [Source:HGNC Symbol;Acc:HGNC:4788]	-
ENSG00000180596	4.29911	5.04038	4.32044	1.53013	1.90991	1.29651	1.71471	1.88854	2.53806	9.5357	6.23156	6.83418	3.04533	4.458	4.99744	1.5404	1.49247	1.37053	4.17151	3.86167	3.46064	2.11018	2.93233	2.67201	HIST1H2BC	6	26114873	26123926	-	834	protein_coding	histone cluster 1 H2B family member c [Source:HGNC Symbol;Acc:HGNC:4757]	-
ENSG00000001617	2.79951	2.45366	2.72521	5.15207	3.46562	3.95151	3.56777	3.09027	3.77472	5.94034	7.63989	7.29644	6.72756	5.4645	5.15661	2.17715	2.55156	2.49766	6.85942	6.03358	6.3756	3.16047	4.46859	4.00943	SEMA3F	3	50155045	50189075	+	4826	protein_coding	semaphorin 3F [Source:HGNC Symbol;Acc:HGNC:10728]	-
ENSG00000115648	0.0899016	0.102434	0.149856	0.438279	0.262193	0.320512	0.433932	0.569888	0.443901	0.101403	0.104401	0.0835685	0.0169005	0.0230142	0.0861639	0.378583	0.715858	0.795168	0.0911984	0.0352289	0.0342952	0.347774	0.332864	0.231472	MLPH	2	237485428	237555318	+	7514	protein_coding	melanophilin [Source:HGNC Symbol;Acc:HGNC:29643]	-
ENSG00000099337	15.6841	15.5095	14.9892	27.9129	23.4015	26.9928	14.252	13.7631	13.9226	9.17844	8.32125	8.22922	11.7679	12.7125	13.0072	11.2008	9.85789	12.3383	9.32234	11.1279	10.9277	18.768	17.4158	15.8855	KCNK6	19	38319844	38332076	+	6169	protein_coding	potassium two pore domain channel subfamily K member 6 [Source:HGNC Symbol;Acc:HGNC:6281]	-
ENSG00000090861	35.547	34.0524	33.5652	78.5327	62.55	66.6873	45.3121	47.0971	55.6729	28.5008	30.6189	28.436	56.8605	52.8148	46.3032	81.5019	92.1895	101.613	46.7008	44.1967	45.443	43.4893	49.3531	45.3744	AARS	16	70252295	70289543	-	4498	protein_coding	alanyl-tRNA synthetase [Source:HGNC Symbol;Acc:HGNC:20]	-
ENSG00000185745	56.6041	32.3564	41.8674	6.14848	7.20584	7.76717	5.27015	4.10789	4.53302	10.1272	8.00329	11.4657	24.7576	17.6378	21.5876	16.2023	11.3328	11.3417	20.7857	26.7407	23.5963	31.4223	24.1819	27.1704	IFIT1	10	89392546	89406486	+	4613	protein_coding	interferon induced protein with tetratricopeptide repeats 1 [Source:HGNC Symbol;Acc:HGNC:5407]	-
ENSG00000285106	0.285872	0.283005	0.243726	0.0371261	0.0718282	0.0975188	0.0619079	0.0355123	0.0694195	0.343589	0.313951	0.278803	0.141253	0.0623842	0.0547412	0.144829	0.156359	0.093715	0.152129	0.135283	0.139445	0.149101	0.170432	0.156862	AC016831.6	7	130791264	131110161	-	11088	lincRNA	novel transcript	-
ENSG00000113319	0.320012	0.287277	0.285786	0.134439	0.12125	0.073378	0.106752	0.0872614	0.155616	0.359926	0.56729	0.698601	0.185641	0.165393	0.226545	0.0984679	0.0829601	0.0484796	0.250849	0.242883	0.274117	0.218953	0.259312	0.309369	RASGRF2	5	80960672	81230156	+	10717	protein_coding	Ras protein specific guanine nucleotide releasing factor 2 [Source:HGNC Symbol;Acc:HGNC:9876]	-
ENSG00000108175	13.7904	14.0193	13.2007	21	17.3847	15.6106	17.4436	17.7447	18.3409	11.7502	9.19967	10.1126	11.3756	11.4185	11.3505	16.4374	14.4573	15.1851	11.5893	11.9361	10.9581	4.60508	13.7745	13.8587	ZMIZ1	10	79069035	79316528	+	11048	protein_coding	zinc finger MIZ-type containing 1 [Source:HGNC Symbol;Acc:HGNC:16493]	zf-MIZ
ENSG00000187398	0.575346	0.709062	0.676805	0.223245	0.776688	0.53864	0.336069	0.572778	0.384094	0	0.0110788	0	0	0	0	0.279925	0.386733	0.487212	0	0	0.00582293	0.536253	0.320261	0.847437	LUZP2	11	24496970	25082631	+	8851	protein_coding	leucine zipper protein 2 [Source:HGNC Symbol;Acc:HGNC:23206]	-
ENSG00000104885	4.22731	4.30709	4.13166	4.76586	3.59601	3.79784	5.07985	4.5718	4.69469	2.56442	2.89688	2.81537	2.48227	2.66558	2.50571	3.40287	4.37364	4.40185	2.03425	2.18008	2.03924	2.68732	3.79678	4.39759	DOT1L	19	2164149	2232578	+	11272	protein_coding	DOT1 like histone lysine methyltransferase [Source:HGNC Symbol;Acc:HGNC:24948]	-
ENSG00000182054	12.5384	12.5399	11.4282	16.9547	14.7322	20.1558	15.8355	14.6051	18.6687	9.56151	7.57918	7.87879	11.8085	12.982	14.236	8.36438	17.472	17.0785	12.3446	11.79	12.2711	18.3263	15.9988	13.8296	IDH2	15	90083045	90102504	-	2814	protein_coding	isocitrate dehydrogenase (NADP(+)) 2, mitochondrial [Source:HGNC Symbol;Acc:HGNC:5383]	-
ENSG00000267095	1.24635	1.63856	1.16341	1.59497	2.78418	2.62977	4.85486	4.72221	3.55039	0.439312	0.452301	0.356477	0.390499	0.398821	0.522607	0.761875	0.984225	0.766872	0.0972559	0.162798	0.38036	1.08235	1.84586	2.90817	AC025048.1	17	60135762	60140081	-	542	lincRNA	novel transcript	-
ENSG00000164741	12.7532	12.4577	11.9273	11.7087	13.4985	11.9243	15.1077	16.5311	13.5968	9.07092	9.20883	8.38519	6.68997	7.05219	9.27962	14.2946	14.0201	13.3158	7.93533	8.32778	7.74653	7.44054	13.2892	14.185	DLC1	8	13083361	13604610	-	12794	protein_coding	DLC1 Rho GTPase activating protein [Source:HGNC Symbol;Acc:HGNC:2897]	-
ENSG00000110492	114.338	102.372	107.782	170.229	127.661	166.607	134.281	123.812	147.799	72.6248	32.7086	42.6717	148.444	166.235	86.3284	96.0467	118.949	126.269	108.354	81.8679	97.1163	181.774	96.0771	82.816	MDK	11	46380756	46383837	+	2196	protein_coding	midkine [Source:HGNC Symbol;Acc:HGNC:6972]	-
ENSG00000058085	0.373264	0.533883	0.612657	0.276827	0.390794	0.292959	0.577012	0.398695	0.49017	1.1354	1.77594	1.506	0.80869	0.799496	0.841082	0.301531	0.781328	1.07993	1.03121	0.937252	1.00037	0.358631	0.509683	0.506726	LAMC2	1	183186238	183244900	+	6543	protein_coding	laminin subunit gamma 2 [Source:HGNC Symbol;Acc:HGNC:6493]	-
ENSG00000149257	123.029	110.967	118.191	181.505	137.084	160.563	143.23	140.482	160.752	92.7711	61.1443	66.8362	110.681	115.642	97.1643	97.2933	101.733	112.365	105.786	95.3098	102.06	172.234	145.788	135.73	SERPINH1	11	75562056	75572783	+	6281	protein_coding	serpin family H member 1 [Source:HGNC Symbol;Acc:HGNC:1546]	-
ENSG00000103742	2.84445	3.11133	2.75558	3.50998	2.61309	2.58915	2.31346	2.35196	1.9828	4.29966	4.07316	3.90079	3.8928	3.93122	3.90888	2.66521	1.40279	1.75996	3.77489	4.54025	3.8435	1.4356	2.885	2.81424	IGDCC4	15	65381464	65423072	-	7764	protein_coding	immunoglobulin superfamily DCC subclass member 4 [Source:HGNC Symbol;Acc:HGNC:13770]	-
ENSG00000136231	1.03181	1.19652	1.18013	0.580407	0.664887	0.542833	0.591453	0.803852	0.43712	1.5443	1.63604	1.7934	1.01461	0.929562	1.44534	0.862541	0.616331	0.659289	1.17676	1.39959	1.39278	0.169183	0.855494	1.11758	IGF2BP3	7	23310209	23470467	-	8511	protein_coding	insulin like growth factor 2 mRNA binding protein 3 [Source:HGNC Symbol;Acc:HGNC:28868]	-
ENSG00000276170	13.6986	12.4771	13.3534	10.951	10.1435	11.736	11.5506	10.4908	12.5923	20.0712	22.629	23.4546	18.2481	19.5723	20.0054	8.41901	11.5054	12.5726	20.1052	20.3623	21.681	22.9473	12.7818	10.2782	AC244153.1	17	38450394	38452444	-	1248	processed_transcript	uncharacterized LOC101929494 [Source:NCBI gene;Acc:101929494]	-
ENSG00000182612	3.66863	3.60606	3.1799	2.62868	1.97882	2.28915	1.69981	1.53521	1.70329	4.1951	3.09986	3.54253	3.14019	3.47133	2.73744	1.56646	1.44277	1.64243	4.28811	4.13754	4.2252	6.39512	3.52579	3.0355	TSPAN10	17	81637171	81648749	+	4745	protein_coding	tetraspanin 10 [Source:HGNC Symbol;Acc:HGNC:29942]	-
ENSG00000243701	1.53196	1.4499	1.68126	0.998304	1.65437	1.06339	1.06082	0.865973	0.640522	2.34371	2.64614	2.12458	2.30471	2.27159	2.87659	1.95265	1.39514	1.17351	2.33109	2.11885	1.691	1.14116	1.0836	1.46026	DUBR	3	107240692	107326964	+	4206	lincRNA	DPPA2 upstream binding RNA [Source:HGNC Symbol;Acc:HGNC:48569]	-
ENSG00000184349	1.74031	1.59878	1.92704	1.42198	1.58027	1.37029	0.832516	0.914838	0.832304	1.7953	2.12349	2.08354	1.94468	1.80419	1.90865	1.7619	1.69149	1.79471	2.06118	1.81022	1.80743	0.972529	1.10129	1.45817	EFNA5	5	107376889	107670895	-	5703	protein_coding	ephrin A5 [Source:HGNC Symbol;Acc:HGNC:3225]	-
ENSG00000139200	3.13434	3.02741	3.50285	6.15086	4.28672	4.48455	2.48708	1.74817	2.43534	0.860276	0.43535	0.443686	0.93318	0.886883	0.483198	3.11872	3.1578	3.88156	1.00067	0.999618	0.836361	2.22073	2.85903	3.04548	PIANP	12	6693792	6700800	-	3266	protein_coding	PILR alpha associated neural protein [Source:HGNC Symbol;Acc:HGNC:25338]	-
ENSG00000072952	53.4343	57.9534	59.2197	47.9229	51.9885	50.3623	34.864	31.8779	34.0961	18.529	8.51966	10.5701	16.921	20.9031	17.2264	21.5525	14.335	17.8606	14.7664	17.1947	17.4763	29.0407	51.0479	55.1503	MRVI1	11	10573091	10693988	-	7700	protein_coding	murine retrovirus integration site 1 homolog [Source:HGNC Symbol;Acc:HGNC:7237]	-
ENSG00000129467	0.676352	0.858706	0.848665	0.734822	0.784621	0.919991	0.758734	0.719965	0.906456	0.271549	0.224878	0.281421	0.29385	0.257239	0.260836	0.432257	0.236957	0.328466	0.261374	0.289856	0.293887	0.568537	0.923249	0.963484	ADCY4	14	24318349	24335093	-	8067	protein_coding	adenylate cyclase 4 [Source:HGNC Symbol;Acc:HGNC:235]	-
ENSG00000196411	10.5218	8.97071	9.89004	21.9293	14.8519	17.5594	14.5607	12.4752	16.9654	8.27361	8.01538	7.9416	18.9449	18.173	11.9099	14.0818	16.255	18.3358	15.5885	13.5269	13.5034	8.90078	9.41465	10.1948	EPHB4	7	100802565	100827521	-	6435	protein_coding	EPH receptor B4 [Source:HGNC Symbol;Acc:HGNC:3395]	-
ENSG00000168306	1.84477	1.64165	1.66904	3.74425	2.84591	3.85911	2.03078	1.9387	2.44341	0.913185	0.470093	0.475641	1.43696	1.36676	0.891293	1.86666	1.67034	1.9926	1.43427	1.49767	1.77628	2.90213	2.76537	2.40847	ACOX2	3	58505136	58537319	-	3859	protein_coding	acyl-CoA oxidase 2 [Source:HGNC Symbol;Acc:HGNC:120]	-
ENSG00000064666	112.38	103.421	107.097	176.701	144.612	174.471	136.581	127.324	157.957	88.9455	84.2042	82.1741	127.153	126.127	111.481	79.2893	78.3101	86.6782	111.138	104.419	114.644	119.082	130.04	118.845	CNN2	19	1026581	1039068	+	3645	protein_coding	calponin 2 [Source:HGNC Symbol;Acc:HGNC:2156]	-
ENSG00000171522	1.33811	0.911792	1.06888	1.59008	1.38631	1.61309	0.938699	0.844979	0.566783	2.21215	2.4261	2.0243	2.19078	2.40118	2.10445	2.38618	2.54761	2.40037	2.62166	2.4504	2.77146	0.471233	0.912084	0.946814	PTGER4	5	40679498	40693735	+	3961	protein_coding	prostaglandin E receptor 4 [Source:HGNC Symbol;Acc:HGNC:9596]	-
ENSG00000154380	11.7162	11.8657	11.5745	6.22515	8.94688	7.9422	11.7797	12.714	9.34611	6.32778	5.55345	6.2096	3.66632	4.19276	6.60604	5.34637	4.40582	4.71068	4.03299	5.44294	4.7414	7.44438	12.4322	15.3296	ENAH	1	225486835	225653142	-	15044	protein_coding	ENAH, actin regulator [Source:HGNC Symbol;Acc:HGNC:18271]	-
ENSG00000158246	1.95301	1.55018	1.35046	5.52812	4.05367	5.16817	6.42566	5.77836	7.4762	2.41325	3.25068	2.91692	6.93584	5.75091	6.13464	4.16579	4.73076	5.35353	4.45209	3.91252	3.54764	2.13951	1.4083	1.5608	TENT5B	1	27005020	27012836	-	2368	protein_coding	terminal nucleotidyltransferase 5B [Source:HGNC Symbol;Acc:HGNC:28273]	-
ENSG00000106211	509.519	462.928	465.87	668.471	603.827	828.924	859.654	788.394	961.762	565.453	502.927	521.633	803.909	795.007	721.505	343.327	416.846	445.693	683.523	624.568	718.862	1212.17	607.649	498.953	HSPB1	7	76302544	76304295	+	1634	protein_coding	heat shock protein family B (small) member 1 [Source:HGNC Symbol;Acc:HGNC:5246]	-
ENSG00000126561	2.98016	2.56213	2.51269	7.36884	5.05574	5.87675	3.67832	3.01958	3.33315	1.57248	1.74679	1.66213	3.92109	4.11736	2.89034	3.89126	3.93242	3.81044	3.3163	2.95962	3.26036	2.86392	2.9365	2.89994	STAT5A	17	42287547	42311943	+	5754	protein_coding	signal transducer and activator of transcription 5A [Source:HGNC Symbol;Acc:HGNC:11366]	STAT
ENSG00000111276	36.1764	33.1103	35.1545	32.9499	35.1773	35.3541	40.2313	33.3036	40.1611	22.5825	21.8199	22.7509	29.7711	30.9285	27.5811	29.0699	27.1058	29.3694	29.8536	29.4279	29.9955	31.4365	27.6422	31.3432	CDKN1B	12	12715058	12722371	+	2811	protein_coding	cyclin dependent kinase inhibitor 1B [Source:HGNC Symbol;Acc:HGNC:1785]	-
ENSG00000157404	11.2651	11.8456	10.9464	5.0541	8.28855	6.1227	6.11823	6.83931	4.34696	2.60235	2.64405	2.56144	1.8947	2.65004	3.12778	3.81042	3.52405	3.44627	2.78582	3.44191	3.47421	5.54104	9.48164	10.5422	KIT	4	54657918	54740715	+	5563	protein_coding	KIT proto-oncogene receptor tyrosine kinase [Source:HGNC Symbol;Acc:HGNC:6342]	-
ENSG00000082126	0.158296	0.276554	0.274415	0.225724	0.38308	0.269504	0.278812	0.309874	0.338695	0.889758	1.22474	1.14773	0.584575	0.447775	0.723171	0.437946	0.975031	0.875775	0.524558	0.797426	0.753613	0.33575	0.293482	0.364264	MPP4	2	201644870	201698694	-	4924	protein_coding	membrane palmitoylated protein 4 [Source:HGNC Symbol;Acc:HGNC:13680]	-
ENSG00000185838	0.914635	0.830317	0.67677	1.75548	1.35566	1.56142	1.85819	1.97922	2.09284	0.858657	1.01735	0.891677	1.79303	1.39818	1.40133	0.998001	1.60946	1.39778	1.81794	1.61624	1.81433	1.3737	0.755609	0.847801	GNB1L	22	19783224	19854939	-	6988	protein_coding	G protein subunit beta 1 like [Source:HGNC Symbol;Acc:HGNC:4397]	-
ENSG00000162545	8.0677	7.47159	7.14794	12.0269	10.6276	13.0063	8.24684	7.28418	8.21726	3.42364	4.48108	3.62039	4.98572	4.87706	3.66736	6.87788	11.6618	11.6826	4.85803	5.01076	4.76955	8.81017	7.52415	7.19159	CAMK2N1	1	20482391	20486220	-	2615	protein_coding	calcium/calmodulin dependent protein kinase II inhibitor 1 [Source:HGNC Symbol;Acc:HGNC:24190]	-
ENSG00000167315	4.4976	4.37747	4.30692	5.72192	5.27274	6.18245	6.09021	5.71581	7.43621	3.45518	3.45101	3.04748	4.24803	4.59428	2.90401	4.36022	5.10978	5.14229	4.48972	3.68812	4.06457	6.43494	4.5039	4.21147	ACAA2	18	49782167	49813960	-	5072	protein_coding	acetyl-CoA acyltransferase 2 [Source:HGNC Symbol;Acc:HGNC:83]	-
ENSG00000126391	10.4536	10.8977	9.84266	14.5905	11.6398	13.0473	18.513	18.3237	20.6025	12.3972	11.1218	11.0396	11.5681	11.6561	10.0494	10.5199	14.2132	14.2367	10.2951	9.66267	9.2596	9.92036	10.2032	10.5889	FRMD8	11	65386599	65413525	+	4091	protein_coding	FERM domain containing 8 [Source:HGNC Symbol;Acc:HGNC:25462]	-
ENSG00000141448	8.03486	7.21887	6.74753	8.54612	6.93843	7.42537	5.59704	4.10479	3.86976	2.19698	1.6281	1.37133	2.61814	2.21367	2.22582	6.08268	7.75272	8.69219	2.60557	2.58335	2.86109	6.01569	7.55169	7.27457	GATA6	18	22169443	22202528	+	3945	protein_coding	GATA binding protein 6 [Source:HGNC Symbol;Acc:HGNC:4174]	zf-GATA
ENSG00000196155	2.47477	2.16531	2.06518	3.15706	2.89441	2.52857	2.14667	2.58593	2.61722	4.16557	4.87083	4.77226	4.33236	4.08842	3.46777	3.63147	2.91185	2.52404	5.90572	4.696	5.35925	1.66657	2.22991	2.23997	PLEKHG4	16	67277510	67289499	+	7328	protein_coding	pleckstrin homology and RhoGEF domain containing G4 [Source:HGNC Symbol;Acc:HGNC:24501]	-
ENSG00000081237	0.102022	0.103328	0.0835178	0.0493913	0.0411493	0.0482488	0.0249576	0.0644241	0.0629683	0.254521	0.390396	0.432026	0.0554059	0.0282933	0.057378	0.0150137	0.0193954	0.0340024	0.0862446	0.0577464	0.0843239	0.157059	0.21825	0.27864	PTPRC	1	198638457	198757476	+	9168	protein_coding	protein tyrosine phosphatase, receptor type C [Source:HGNC Symbol;Acc:HGNC:9666]	-
ENSG00000099864	1.46107	1.37522	1.22972	1.61038	1.40921	1.51214	0.944057	0.862453	1.12395	0.320193	0.139856	0.0984161	0.43986	0.739916	0.329786	0.673082	0.679312	1.24914	0.418866	0.28765	0.357033	1.29305	0.996562	0.797349	PALM	19	708939	748329	+	4908	protein_coding	paralemmin [Source:HGNC Symbol;Acc:HGNC:8594]	-
ENSG00000157483	7.19016	6.78153	6.53401	6.92117	7.2962	6.57413	7.75185	7.10247	7.59355	4.80607	4.45282	4.54594	3.75606	3.93581	3.87494	4.47934	5.67272	5.68282	4.16214	4.34109	4.36376	3.66037	6.61649	6.81049	MYO1E	15	59132434	59372900	-	9106	protein_coding	myosin IE [Source:HGNC Symbol;Acc:HGNC:7599]	-
ENSG00000166165	9.38413	9.1838	8.28586	9.00733	8.63792	9.53894	11.1877	11.7656	13.939	6.99422	4.77619	5.71886	7.45416	7.87219	5.63989	5.34628	9.52708	9.55796	5.88549	5.12427	5.02064	14.3066	8.76717	7.31082	CKB	14	103519659	103523111	-	2669	protein_coding	creatine kinase B [Source:HGNC Symbol;Acc:HGNC:1991]	-
ENSG00000182541	15.9174	15.4206	14.9649	21.2632	19.4301	21.4919	22.1116	22.3923	25.0129	15.228	14.4228	14.0367	14.6337	14.8825	14.5529	11.2808	13.4371	13.2205	13.7719	13.686	15.2612	13.3455	16.9445	15.8918	LIMK2	22	31212239	31280080	+	6170	protein_coding	LIM domain kinase 2 [Source:HGNC Symbol;Acc:HGNC:6614]	-
ENSG00000198363	25.3426	26.5392	26.1162	11.5958	15.2891	12.4351	16.0049	17.8986	11.9027	27.7813	30.0751	32.0917	13.5434	14.7357	21.1215	19.9461	18.1835	16.465	18.4009	21.794	18.8293	17.3316	23.5915	29.2843	ASPH	8	61500556	61714640	-	20047	protein_coding	aspartate beta-hydroxylase [Source:HGNC Symbol;Acc:HGNC:757]	-
ENSG00000276107	16.5885	14.7007	16.7136	11.0074	14.3537	11.7342	8.19414	8.93078	9.62592	29.8852	18.1268	20.2304	24.9476	21.2917	20.3152	13.8334	9.52156	10.3486	21.5741	22.3902	20.953	12.8778	16.2269	14.237	AC037198.1	15	39586561	39587293	+	733	sense_intronic	novel transcript, sense intronic to THBS1	-
ENSG00000256235	7.21416	6.28573	6.82322	11.6319	8.38691	9.39239	9.36642	8.68234	10.0576	15.1089	17.1173	17.5144	14.8994	16.9645	10.9051	14.7069	20.3484	18.351	15.0454	12.2321	11.7641	7.27328	6.60435	5.61503	SMIM3	5	150777946	150796734	+	2449	protein_coding	small integral membrane protein 3 [Source:HGNC Symbol;Acc:HGNC:30248]	-
ENSG00000108688	2.4687	1.57793	2.19201	2.33732	1.02001	0.91123	0.662837	0.456269	0.371632	7.11838	2.2157	4.02988	3.7278	5.46039	2.95397	2.28611	3.03916	2.82956	5.00862	4.49874	4.06099	3.08981	1.35249	1.88943	CCL7	17	34270221	34272242	+	863	protein_coding	C-C motif chemokine ligand 7 [Source:HGNC Symbol;Acc:HGNC:10634]	-
ENSG00000172575	2.71875	2.99092	3.53854	1.15455	1.63627	1.40266	0.741189	0.758845	0.557588	0.203076	0.15279	0.0950683	0.527651	0.340355	0.351752	1.11375	1.03534	1.27823	0.31989	0.231554	0.355032	1.04089	1.62267	2.23758	RASGRP1	15	38488103	38565575	-	6097	protein_coding	RAS guanyl releasing protein 1 [Source:HGNC Symbol;Acc:HGNC:9878]	-
ENSG00000141338	0.286553	0.268571	0.340519	0.461339	0.756848	0.507101	0.183163	0.157602	0.114104	0.948785	0.39248	0.657325	0.655113	0.715218	0.698226	0.901883	0.763111	0.697794	1.23776	1.18507	1.1506	0.275117	0.276842	0.468932	ABCA8	17	68867292	68955392	-	11243	protein_coding	ATP binding cassette subfamily A member 8 [Source:HGNC Symbol;Acc:HGNC:38]	-
ENSG00000006747	0.344245	0.509393	0.499892	0.208961	0.263269	0.291776	0.403565	0.537808	0.452532	0.114721	0.168732	0.116362	0.142035	0.141343	0.198442	0.134215	0.195058	0.192213	0.0997745	0.0721197	0.0399079	0.734132	0.789027	0.804323	SCIN	7	12570577	12660179	+	11623	protein_coding	scinderin [Source:HGNC Symbol;Acc:HGNC:21695]	-
ENSG00000051108	12.2071	13.0703	11.7254	26.6157	22.7029	25.7522	25.2447	26.9349	29.5521	16.5728	17.7571	15.32	19.5104	18.5509	17.6695	25.0903	27.0261	30.2058	18.1912	16.7059	17.5062	17.4525	16.4425	13.9704	HERPUD1	16	56932048	56944863	+	5155	protein_coding	homocysteine inducible ER protein with ubiquitin like domain 1 [Source:HGNC Symbol;Acc:HGNC:13744]	-
ENSG00000168256	9.53187	8.50977	8.2944	15.2725	11.8688	14.0843	12.0038	11.1333	13.1376	7.28095	7.50504	7.06402	8.82194	8.96335	8.41137	8.88619	12.3315	12.4522	7.94573	7.69652	8.09287	7.66512	9.32674	8.32964	NKIRAS2	17	42011382	42025644	+	5566	protein_coding	NFKB inhibitor interacting Ras like 2 [Source:HGNC Symbol;Acc:HGNC:17898]	-
ENSG00000071242	0.151294	0.222663	0.202172	0.684175	0.45767	0.41738	0.562105	0.334383	0.319045	0.00577719	0	0	0.0102706	0.0104894	0	0.539917	0.490759	0.529452	0	0.0107044	0	0.25879	0.391083	0.441784	RPS6KA2	6	166409364	166906451	-	8243	protein_coding	ribosomal protein S6 kinase A2 [Source:HGNC Symbol;Acc:HGNC:10431]	-
ENSG00000160703	7.56005	8.59165	8.12763	14.1371	11.4643	12.7216	10.0965	9.98278	11.7315	6.63298	5.99965	5.72913	7.39185	7.97196	6.83793	6.99438	9.02453	10.5181	7.16377	6.86653	7.57581	7.60856	8.59833	8.57178	NLRX1	11	119166568	119184016	+	5320	protein_coding	NLR family member X1 [Source:HGNC Symbol;Acc:HGNC:29890]	-
ENSG00000120738	14.2576	15.0375	13.2768	16.8046	12.5298	14.441	4.26561	4.0154	5.04891	14.2955	8.59343	9.03558	8.76818	10.1261	7.29861	9.35766	5.28407	6.73866	8.58387	9.50413	10.0844	8.02161	12.558	12.0726	EGR1	5	138465490	138469315	+	3138	protein_coding	early growth response 1 [Source:HGNC Symbol;Acc:HGNC:3238]	zf-C2H2
ENSG00000137959	3.10054	0.94245	2.26083	0.196983	0.212862	0.273586	0.0167587	0.0240332	0.0313201	0.432499	0.153217	0.264155	0.793689	0.679726	0.6046	1.20529	0.351639	0.380534	0.509625	0.620413	0.518408	0.635378	0.645912	1.13588	IFI44L	1	78619922	78646145	+	10240	protein_coding	interferon induced protein 44 like [Source:HGNC Symbol;Acc:HGNC:17817]	-
ENSG00000139880	6.59938	6.61889	5.60004	5.55754	4.10451	4.20944	5.63177	4.93776	6.07551	10.0122	9.471	9.743	9.01265	9.18166	8.38876	5.77807	6.52342	5.55875	8.71982	8.68711	8.00309	5.87656	5.96146	5.42366	CDH24	14	23047062	23057538	-	3748	protein_coding	cadherin 24 [Source:HGNC Symbol;Acc:HGNC:14265]	-
ENSG00000204175	0.0528081	0.0601694	0.0686595	0.899447	1.06498	1.0739	0.842929	1.00041	0.945206	0	0	0	0.0215092	0	0	0.11657	0.361416	0.105601	0	0.0224178	0	0.216789	0.254181	0.138091	GPRIN2	10	46549044	46555530	-	1968	protein_coding	G protein regulated inducer of neurite outgrowth 2 [Source:HGNC Symbol;Acc:HGNC:23730]	-
ENSG00000233276	226.712	227.801	214.148	232.426	181.007	231.037	185.489	165.593	210.777	292.988	322.36	313.156	386.684	382.651	354.278	147.046	195.505	191.037	505.047	442.633	476.68	471.729	243.468	185.559	GPX1	3	49357171	49358600	-	1430	polymorphic_pseudogene	glutathione peroxidase 1 [Source:HGNC Symbol;Acc:HGNC:4553]	-
ENSG00000278962	1.16643	1.12055	1.8833	2.86273	2.54604	2.20653	1.93865	2.07972	1.58101	0.461123	0.496337	0.510239	1.7886	1.80769	0.872698	3.67539	3.73712	3.81892	1.20645	0.951495	1.22495	0.211255	0.807294	1.10045	AC092645.1	2	112188364	112190635	+	2272	TEC	TEC	-
ENSG00000007384	21.7835	21.2657	20.2747	26.3462	20.7711	21.7242	18.0083	15.8458	17.4652	25.681	28.1365	27.8964	27.0571	26.7804	24.1685	21.2696	23.376	22.531	26.8069	27.015	27.3007	16.8217	18.3573	19.0024	RHBDF1	16	58059	76355	-	4914	protein_coding	rhomboid 5 homolog 1 [Source:HGNC Symbol;Acc:HGNC:20561]	-
ENSG00000198286	0.375345	0.314461	0.33491	0.437278	0.739143	0.636949	0.571178	0.585579	0.831265	0.0101171	0	0.0102619	0.017986	0	0.00859671	0.272932	0.887761	0.871998	0	0	0	0.487188	0.507751	0.565812	CARD11	7	2906141	3043945	-	4707	protein_coding	caspase recruitment domain family member 11 [Source:HGNC Symbol;Acc:HGNC:16393]	-
ENSG00000006468	0.567401	0.591082	0.543335	0.329631	0.344372	0.255561	0.356923	0.42484	0.213456	0.807226	1.16761	1.39644	0.281731	0.400132	0.517591	0.539168	0.647211	0.669977	0.586549	0.724905	0.723558	0.238477	0.445064	0.469142	ETV1	7	13891228	13991425	-	9616	protein_coding	ETS variant 1 [Source:HGNC Symbol;Acc:HGNC:3490]	ETS
ENSG00000133315	9.75086	8.2759	8.36561	12.9073	9.55132	12.0462	10.3234	7.94023	11.4224	4.53646	4.69406	4.71696	10.4559	9.4577	6.68278	8.78541	14.7046	15.1216	8.35227	7.13833	7.37678	16.6704	9.09942	7.85758	MACROD1	11	63998558	64166106	-	2089	protein_coding	MACRO domain containing 1 [Source:HGNC Symbol;Acc:HGNC:29598]	-
ENSG00000173705	2.33461	2.23444	2.25743	2.76189	2.27667	2.29652	2.25019	2.31947	2.07493	4.18399	3.97483	4.34994	2.91611	3.03005	2.88457	2.52863	2.67187	2.62475	3.41033	4.08764	3.49904	1.74643	3.16305	2.85438	SUSD5	3	33150042	33219215	-	5008	protein_coding	sushi domain containing 5 [Source:HGNC Symbol;Acc:HGNC:29061]	-
ENSG00000115652	8.02051	7.84027	7.45867	7.02209	5.49708	7.01935	7.08622	6.86823	7.32496	10.8153	11.4702	11.0044	10.6503	10.1571	10.5555	6.48081	8.42496	8.1673	11.0184	11.8666	11.3528	8.36819	8.10407	7.01174	UXS1	2	106093303	106194339	-	7023	protein_coding	UDP-glucuronate decarboxylase 1 [Source:HGNC Symbol;Acc:HGNC:17729]	-
ENSG00000223764	1.98992	1.75396	1.75737	3.83695	4.61375	3.91823	3.29275	3.35483	3.69228	1.86953	1.28714	1.3495	1.4579	1.23907	1.4034	1.35921	0.813708	0.938504	1.81549	1.95515	1.67576	2.94138	2.42297	2.76214	LINC02593	1	916865	921016	-	4152	lincRNA	long intergenic non-protein coding RNA 2593 [Source:HGNC Symbol;Acc:HGNC:53933]	-
ENSG00000174807	464.377	407.712	409.997	522.549	381.321	424.649	395.344	387.911	442.837	670.497	596.71	637.017	648.488	643.464	492.837	310.339	326.907	337.63	669.377	608.377	614.395	400.997	444.778	437.519	CD248	11	66314487	66317044	-	2558	protein_coding	CD248 molecule [Source:HGNC Symbol;Acc:HGNC:18219]	-
ENSG00000167657	42.329	41.2061	39.8627	49.366	41.0316	50.7559	43.8733	40.9265	50.0281	27.9905	27.6024	27.3973	44.4532	45.498	37.4319	26.063	31.7655	36.0278	38.2906	32.6567	39.1079	69.9798	47.0301	40.7836	DAPK3	19	3958453	3971123	-	3549	protein_coding	death associated protein kinase 3 [Source:HGNC Symbol;Acc:HGNC:2676]	-
ENSG00000185127	20.6138	20.2684	21.0257	11.0052	12.0707	12.4394	12.7403	13.1955	9.76465	21.7305	21.3619	24.2328	15.9194	18.7064	20.331	16.567	11.6344	11.9028	19.33	21.3065	19.6918	19.1364	18.0685	21.3783	C6orf120	6	169702190	169704856	+	2667	protein_coding	chromosome 6 open reading frame 120 [Source:HGNC Symbol;Acc:HGNC:21247]	-
ENSG00000137124	9.07502	9.12027	8.82254	11.1427	8.90165	10.936	14.6135	14.4618	16.2443	6.67152	9.04441	8.34388	7.59392	7.55023	7.90056	4.7845	7.11549	6.48827	7.36808	7.5931	7.10598	10.311	12.0147	10.4743	ALDH1B1	9	38392664	38398661	+	3155	protein_coding	aldehyde dehydrogenase 1 family member B1 [Source:HGNC Symbol;Acc:HGNC:407]	-
ENSG00000105281	68.9931	68.7132	69.521	164.513	123.777	142.404	90.6456	86.0316	94.0401	61.5419	59.9772	55.7974	100.54	102.385	90.827	150.438	169.718	194.568	96.8667	94.9894	96.7203	117.384	100.853	91.561	SLC1A5	19	46774883	46788594	-	3332	protein_coding	solute carrier family 1 member 5 [Source:HGNC Symbol;Acc:HGNC:10943]	-
ENSG00000176720	51.9056	49.5755	45.6554	60.0853	47.8239	56.0569	58.4478	56.6457	63.6704	38.1357	39.3718	38.0755	49.3096	48.2236	43.9126	30.1422	37.4032	42.7565	46.5684	43.4836	48.5731	55.8087	48.0977	42.4837	BOK	2	241551424	241574138	+	2711	protein_coding	BOK, BCL2 family apoptosis regulator [Source:HGNC Symbol;Acc:HGNC:1087]	-
ENSG00000186340	308.124	305.203	347.288	340.911	269.901	268.184	177.506	164.049	160.479	97.7605	47.5995	53.3272	108.902	119.408	115.866	215.155	155.021	185.394	103.831	103.945	102.515	164.315	318.464	319.131	THBS2	6	169215780	169254044	-	6412	protein_coding	thrombospondin 2 [Source:HGNC Symbol;Acc:HGNC:11786]	-
ENSG00000168528	20.2787	20.0525	17.9579	20.2057	14.4449	19.3884	15.9891	15.8519	18.5436	26.8902	26.5248	29.1531	25.5841	23.8636	25.346	11.0664	13.9287	13.7465	25.7548	28.716	26.0526	24.118	27.3911	20.1391	SERINC2	1	31409565	31434680	+	3549	protein_coding	serine incorporator 2 [Source:HGNC Symbol;Acc:HGNC:23231]	-
ENSG00000101938	0.159071	0.166141	0.13788	0.283537	0.641594	0.60183	0.45237	0.45202	0.441806	0	0	0	0.021597	0.0330859	0	0.819318	1.21342	1.73627	0	0	0	0.244883	0.283576	0.374368	CHRDL1	X	110673856	110795819	-	3920	protein_coding	chordin like 1 [Source:HGNC Symbol;Acc:HGNC:29861]	-
ENSG00000005249	0.505431	0.603311	0.719732	0.495739	0.582456	0.580506	0.450416	0.604136	0.386229	1.26829	1.66914	1.63321	0.980317	0.951149	1.13391	0.775676	0.58682	0.782101	1.52596	1.72672	1.70682	0.555779	0.527749	0.79301	PRKAR2B	7	107044649	107161811	+	4318	protein_coding	protein kinase cAMP-dependent type II regulatory subunit beta [Source:HGNC Symbol;Acc:HGNC:9392]	-
ENSG00000139645	16.2076	16.2046	14.7378	27.8776	22.0376	22.4238	31.3448	30.3914	33.2718	17.4612	21.2961	19.6003	13.3325	12.3766	14.314	18.592	24.858	24.0516	11.5287	11.965	10.9973	7.96928	18.5081	18.2654	ANKRD52	12	56237807	56258391	-	8820	protein_coding	ankyrin repeat domain 52 [Source:HGNC Symbol;Acc:HGNC:26614]	-
ENSG00000103034	2.03069	1.7921	1.90957	3.55455	2.90255	3.6173	3.23163	2.68371	3.36443	1.64876	0.772517	0.911276	1.85608	1.69846	1.45131	2.09267	2.34551	2.33738	2.13648	2.11285	2.1263	1.85193	2.14903	1.92688	NDRG4	16	58462846	58513628	+	9647	protein_coding	NDRG family member 4 [Source:HGNC Symbol;Acc:HGNC:14466]	-
ENSG00000106034	16.4623	17.4124	19.0451	5.12898	7.18663	5.5943	5.15234	6.34334	4.34562	9.39448	10.3213	11.3406	5.55977	6.07664	10.7083	7.41373	5.17526	5.04384	6.30774	7.85597	7.03014	7.60672	10.0919	16.4363	CPED1	7	120988677	121297444	+	7705	protein_coding	cadherin like and PC-esterase domain containing 1 [Source:HGNC Symbol;Acc:HGNC:26159]	-
ENSG00000275895	0.813166	0.431311	0.218742	0.351714	0.972633	0.530438	0.344689	0.331999	0.386512	0.723807	1.0186	1.36841	0.262683	0.314939	2.60206	0.453907	0.987515	0.31307	1.06667	0.305523	0.213219	1.43889	1.50962	0.180866	U2AF1L5	21	6484623	6499261	-	11119	protein_coding	U2 small nuclear RNA auxiliary factor 1 like 5 [Source:HGNC Symbol;Acc:HGNC:51830]	-
ENSG00000100600	22.5365	23.628	21.9254	24.7056	22.6412	26.0811	21.5519	21.8265	25.0224	14.2901	9.46888	11.0877	18.9014	17.5191	15.3702	10.885	15.0271	15.7772	17.6971	18.1384	15.2673	23.4166	22.3379	18.9307	LGMN	14	92703807	92748702	-	3899	protein_coding	legumain [Source:HGNC Symbol;Acc:HGNC:9472]	-
ENSG00000172057	33.4741	35.1737	31.7277	37.5667	32.6335	38.4603	36.3769	34.5406	39.4743	24.788	20.2416	20.1218	34.4778	35.4776	29.3563	25.1543	32.298	33.8708	28.7869	25.4456	27.7886	36.6289	32.6642	25.5249	ORMDL3	17	39921041	39927601	-	3752	protein_coding	ORMDL sphingolipid biosynthesis regulator 3 [Source:HGNC Symbol;Acc:HGNC:16038]	-
ENSG00000249992	5.30236	5.0618	4.8941	12.4881	9.15571	13.609	6.3103	4.50663	4.81166	9.74492	16.1719	12.3354	23.1613	23.5118	12.4541	8.52849	7.77274	10.2593	14.363	12.2645	13.1334	8.0304	4.44525	3.68746	TMEM158	3	45224466	45226278	-	1813	protein_coding	transmembrane protein 158 (gene/pseudogene) [Source:HGNC Symbol;Acc:HGNC:30293]	-
ENSG00000132205	32.3569	29.5527	27.0804	32.9963	26.4468	29.2835	32.4016	31.7578	35.1768	47.4438	55.0943	54.6079	40.3698	36.3124	37.7293	19.8857	24.6553	25.3359	54.6049	51.653	52.4678	25.1111	28.9695	27.7296	EMILIN2	18	2847030	2915993	+	6435	protein_coding	elastin microfibril interfacer 2 [Source:HGNC Symbol;Acc:HGNC:19881]	-
ENSG00000138496	7.96481	4.66341	6.33935	1.60277	1.9791	2.0786	1.33119	1.38772	1.3133	2.62669	2.26003	2.91826	4.37604	3.25524	3.49505	3.96807	2.93443	2.81344	3.23188	3.96364	3.74807	3.28764	4.08556	4.89526	PARP9	3	122527924	122564577	-	8938	protein_coding	poly(ADP-ribose) polymerase family member 9 [Source:HGNC Symbol;Acc:HGNC:24118]	-
ENSG00000175567	2.55241	2.5241	2.29586	4.1585	4.18268	3.27967	7.82851	9.12326	9.49176	2.42741	4.65	3.73051	4.66847	3.88649	6.18784	1.55916	1.75784	1.91001	4.93418	4.70213	4.66508	3.19618	2.57558	2.75373	UCP2	11	73974667	73983307	-	3237	protein_coding	uncoupling protein 2 [Source:HGNC Symbol;Acc:HGNC:12518]	-
ENSG00000261934	0.634631	0.723097	0.663897	1.82899	1.54465	1.10739	0.915439	0.963879	0.783393	0.220609	0.0309725	0.18308	0.294145	0.282207	0.408993	1.39124	1.11393	1.57541	0.332992	0.19509	0.303872	0.123527	0.971409	1.22462	PCDHGA9	5	141402932	141512979	+	4749	protein_coding	protocadherin gamma subfamily A, 9 [Source:HGNC Symbol;Acc:HGNC:8707]	-
ENSG00000197256	34.7237	33.4559	35.5289	57.3071	46.8786	47.8496	45.7219	43.9487	47.2889	31.891	30.3561	29.9504	47.0907	49.6735	38.9125	37.9825	42.551	43.963	38.2267	36.6901	36.0663	18.2096	34.6308	35.0467	KANK2	19	11164267	11197791	-	7638	protein_coding	KN motif and ankyrin repeat domains 2 [Source:HGNC Symbol;Acc:HGNC:29300]	-
ENSG00000072422	8.9414	9.8209	9.26678	8.62253	8.53762	8.58923	8.40141	8.85574	8.3608	4.68246	5.25641	5.2184	5.68365	5.76013	6.59505	6.11315	4.67407	5.94576	4.54063	4.79368	4.79084	5.61833	9.208	9.92516	RHOBTB1	10	60869438	61001440	-	4841	protein_coding	Rho related BTB domain containing 1 [Source:HGNC Symbol;Acc:HGNC:18738]	-
ENSG00000149131	19.7007	18.6017	20.5264	41.7252	28.6546	34.2941	19.1946	16.6116	19.779	4.63922	1.60574	2.43993	10.5855	11.291	6.39035	31.0845	28.427	32.027	6.52508	5.63264	6.02216	22.676	22.0133	20.0937	SERPING1	11	57597387	57614853	+	3603	protein_coding	serpin family G member 1 [Source:HGNC Symbol;Acc:HGNC:1228]	-
ENSG00000185787	49.3587	48.3348	46.4636	52.901	53.6319	59.8319	66.6556	62.5866	69.9404	44.4895	45.1273	43.7687	55.2464	54.559	51.5458	49.9445	62.3061	65.3154	48.5014	48.648	49.2374	62.6612	51.1997	46.5431	MORF4L1	15	78810487	78898133	+	6584	protein_coding	mortality factor 4 like 1 [Source:HGNC Symbol;Acc:HGNC:16989]	-
ENSG00000163431	40.1206	41.7026	43.793	48.1213	49.5916	54.5088	37.6263	36.6144	43.4355	24.0445	13.4581	15.3629	33.8022	34.3158	24.5478	16.2106	13.1538	16.3547	27.8895	27.4975	27.9304	36.677	44.1876	43.3753	LMOD1	1	201896452	201946588	-	3971	protein_coding	leiomodin 1 [Source:HGNC Symbol;Acc:HGNC:6647]	-
ENSG00000117859	7.91752	8.37461	8.23435	6.01724	8.43367	7.78815	7.92899	8.5436	6.39214	4.38559	3.90258	4.28094	3.36489	3.84065	4.87803	7.18845	5.39631	5.13937	3.32118	3.72478	3.71265	8.1314	8.7956	10.6959	OSBPL9	1	51577179	51798427	+	9523	protein_coding	oxysterol binding protein like 9 [Source:HGNC Symbol;Acc:HGNC:16386]	-
ENSG00000108771	7.96417	5.74658	6.89146	5.12023	3.91579	4.55301	1.9797	1.88273	1.8694	4.27514	3.534	3.75813	9.4177	7.30099	5.60167	5.55166	4.40724	4.74536	7.92816	7.31287	6.75918	4.42683	4.72937	4.936	DHX58	17	42101404	42112733	-	3843	protein_coding	DExH-box helicase 58 [Source:HGNC Symbol;Acc:HGNC:29517]	-
ENSG00000142303	0.838262	1.05893	0.876646	2.17268	2.09477	2.15454	1.39421	1.37226	1.34968	0.517714	0.111763	0.220212	0.638329	0.682255	0.383148	1.52859	1.17703	1.30276	0.545336	0.471895	0.488005	1.04734	1.51062	1.52489	ADAMTS10	19	8580242	8610735	-	5703	protein_coding	ADAM metallopeptidase with thrombospondin type 1 motif 10 [Source:HGNC Symbol;Acc:HGNC:13201]	-
ENSG00000158373	9.66479	7.54529	9.77346	3.97002	4.18693	4.45787	4.07185	3.22106	3.16668	12.2471	9.17543	7.87482	12.3443	10.1752	10.1278	4.8463	3.98097	5.4282	6.05197	7.3446	6.62726	8.572	7.01941	4.43058	HIST1H2BD	6	26158146	26171349	+	871	protein_coding	histone cluster 1 H2B family member d [Source:HGNC Symbol;Acc:HGNC:4747]	-
ENSG00000074047	9.36483	8.82334	8.57128	13.6545	12.3337	11.6563	14.517	14.6433	14.4959	9.99653	8.2417	8.67223	8.21115	7.40266	7.35321	7.55009	7.38178	7.79228	7.74785	7.81881	7.6385	3.74858	9.50199	10.1731	GLI2	2	120735623	120992653	+	7341	protein_coding	GLI family zinc finger 2 [Source:HGNC Symbol;Acc:HGNC:4318]	zf-C2H2
ENSG00000167191	3.70998	4.14722	4.17506	4.79758	3.85412	3.5607	1.5444	1.33626	1.76066	0.742856	0.455951	0.586847	1.55555	1.56925	1.38989	7.19161	5.1342	5.62651	1.34411	0.999229	1.36056	1.95178	2.83449	3.52187	GPRC5B	16	19856691	19886167	-	6667	protein_coding	G protein-coupled receptor class C group 5 member B [Source:HGNC Symbol;Acc:HGNC:13308]	-
ENSG00000157214	1.1448	1.3927	1.8192	0.448733	0.562747	0.462451	0.400387	0.42358	0.338567	0.950788	0.91139	0.969932	0.505144	0.560556	0.840403	0.863409	0.448877	0.453084	0.96776	1.04284	0.727398	0.868947	1.10971	1.51551	STEAP2	7	90167590	90238137	+	8715	protein_coding	STEAP2 metalloreductase [Source:HGNC Symbol;Acc:HGNC:17885]	-
ENSG00000163083	0.227055	0.203269	0.267095	0.218418	0.287823	0.337481	0.964093	0.814189	1.24123	2.11056	3.93276	3.2262	1.54576	1.53823	1.22506	0.257763	0.402363	0.372965	1.25036	1.81761	1.36729	0.0665794	0.242863	0.135712	INHBB	2	120346143	120351808	+	3204	protein_coding	inhibin subunit beta B [Source:HGNC Symbol;Acc:HGNC:6067]	-
ENSG00000178033	2.96887	2.85625	2.82195	2.99989	3.57309	3.33557	5.82319	5.50355	6.05116	3.7478	3.63311	3.30772	2.75163	2.54515	3.01914	2.88871	3.65756	3.88711	2.89855	2.80925	2.73918	2.57275	3.2551	2.97206	CALHM5	6	116511646	116524792	+	9784	protein_coding	calcium homeostasis modulator family member 5 [Source:HGNC Symbol;Acc:HGNC:21568]	-
ENSG00000108821	1431.98	1370.62	1410.49	4447.91	3091.91	3623.47	2719.03	2643.57	2692.77	1607.19	754.526	941.254	1483.02	1558.59	1289.69	2756.17	2904.86	3443.82	1314.54	1279.7	1243.04	1265.07	1811.33	1876.74	COL1A1	17	50183289	50201632	-	9819	protein_coding	collagen type I alpha 1 chain [Source:HGNC Symbol;Acc:HGNC:2197]	-
ENSG00000145569	8.9794	8.55983	9.27567	13.0953	13.3037	13.3912	10.629	9.83434	9.33657	20.304	14.9592	18.6737	21.1443	23.0593	21.3746	16.2174	15.2873	14.1813	19.8481	19.9258	21.3923	7.74949	8.25392	8.29831	OTULINL	5	14581775	14615007	+	4074	protein_coding	OTU deubiquitinase with linear linkage specificity like [Source:HGNC Symbol;Acc:HGNC:25629]	-
ENSG00000138821	3.98545	4.4405	4.99061	2.22344	2.17997	2.32853	1.61545	1.36722	1.38582	2.90285	2.71629	2.70584	2.84814	3.35584	3.69678	3.02338	1.96888	1.91626	2.95289	3.1659	3.10982	3.77755	4.34012	3.8332	SLC39A8	4	102251041	102431258	-	6480	protein_coding	solute carrier family 39 member 8 [Source:HGNC Symbol;Acc:HGNC:20862]	-
ENSG00000147872	49.3885	47.7518	49.8493	59.9027	47.5136	57.5472	43.6163	42.978	48.114	30.0091	29.6914	29.5457	33.7575	36.8656	22.9374	57.7717	49.8471	57.5332	31.8598	26.0147	29.0628	73.2214	64.4001	54.0641	PLIN2	9	19108375	19149290	-	5086	protein_coding	perilipin 2 [Source:HGNC Symbol;Acc:HGNC:248]	-
ENSG00000001084	14.4242	16.7499	13.4976	10.427	11.7375	11.6081	11.8759	12.6836	10.8241	17.5427	25.9551	23.6485	8.8763	9.86051	12.4914	11.3139	13.98	13.6649	11.6814	14.155	12.9234	10.745	15.6599	15.3012	GCLC	6	53497341	53616970	-	8646	protein_coding	glutamate-cysteine ligase catalytic subunit [Source:HGNC Symbol;Acc:HGNC:4311]	-
ENSG00000196305	21.632	21.9995	20.3142	27.1154	28.7775	25.9926	33.6292	33.771	30.7328	22.0766	21.5568	20.9305	18.2224	20.626	23.5702	40.2589	39.1024	39.502	18.1977	20.7149	19.6448	22.4533	33.7947	31.6892	IARS	9	92210207	92293756	-	7401	protein_coding	isoleucyl-tRNA synthetase [Source:HGNC Symbol;Acc:HGNC:5330]	-
ENSG00000103196	2.96187	2.93618	3.45509	17.0192	17.5248	19.9066	18.1555	16.9319	17.3224	4.69936	1.75435	1.97698	8.76363	9.72657	3.81532	9.53926	8.22109	10.7564	4.24216	3.11293	4.09593	2.65814	4.01244	4.97465	CRISPLD2	16	84819984	84920768	+	7965	protein_coding	cysteine rich secretory protein LCCL domain containing 2 [Source:HGNC Symbol;Acc:HGNC:25248]	-
ENSG00000162878	0.251541	0.256437	0.516389	0.503424	0.555339	0.513409	0.786995	0.627006	0.555639	0.0849299	0.112424	0.123064	0.129417	0.0881167	0.0412379	0.374068	0.351103	0.542721	0.0940099	0.123644	0.236356	0.625015	0.254894	0.318499	PKDCC	2	42048020	42058528	+	3925	protein_coding	protein kinase domain containing, cytoplasmic [Source:HGNC Symbol;Acc:HGNC:25123]	-
ENSG00000254343	8.91389	7.08591	11.919	16.5318	19.4537	18.0389	12.4751	12.2395	11.9416	4.62282	0.977981	2.56929	5.00981	6.72629	6.18809	18.1209	13.951	14.3016	3.57493	3.63741	4.0436	12.5524	11.8257	12.504	AC091563.1	8	120052180	120056201	+	752	lincRNA	novel transcript	-
ENSG00000145819	0.199882	0.282955	0.220504	0.182339	0.251632	0.200517	0.246708	0.261046	0.205613	0.0499583	0.0828682	0.0478578	0.0542757	0.0529127	0.0731091	0.398437	0.142498	0.169572	0.0368663	0.0565685	0.0450566	0.111894	0.165207	0.275596	ARHGAP26	5	142770377	143229011	+	17158	protein_coding	Rho GTPase activating protein 26 [Source:HGNC Symbol;Acc:HGNC:17073]	-
ENSG00000166123	2.46158	3.02836	2.20454	5.24123	3.978	4.60245	3.58306	3.40837	4.2399	1.99359	1.95223	2.09053	4.16373	3.6265	3.7255	4.56363	7.17116	7.75982	3.20225	3.07592	2.82271	3.14743	3.56894	2.98537	GPT2	16	46884378	46931297	+	6354	protein_coding	glutamic--pyruvic transaminase 2 [Source:HGNC Symbol;Acc:HGNC:18062]	-
ENSG00000174080	26.1789	28.9082	28.2437	55.5931	39.0226	50.3884	26.2114	24.0661	30.9644	15.5888	7.63545	10.0908	38.2813	41.1871	20.917	41.0179	46.0966	51.5789	26.957	21.4345	25.0753	41.6549	28.539	22.5406	CTSF	11	66563463	66568841	-	2896	protein_coding	cathepsin F [Source:HGNC Symbol;Acc:HGNC:2531]	-
ENSG00000244486	64.0635	65.1256	60.9619	55.9386	38.2414	54.9456	52.2376	44.0343	53.1427	32.3415	29.6877	30.65	31.8774	32.9709	29.5159	22.1375	29.1128	30.2776	32.3124	30.0945	32.7806	82.5411	69.3889	55.2962	SCARF2	22	20424815	20437826	-	3341	protein_coding	scavenger receptor class F member 2 [Source:HGNC Symbol;Acc:HGNC:19869]	-
ENSG00000100266	19.6145	19.3065	19.2466	30.2277	25.8095	28.2982	33.3621	32.4891	37.8608	22.399	22.8029	20.5344	22.9218	21.5686	21.6807	21.6815	28.3964	28.5904	22.4903	21.5941	21.8084	17.9992	23.3357	22.3903	PACSIN2	22	42835412	43015145	-	4554	protein_coding	protein kinase C and casein kinase substrate in neurons 2 [Source:HGNC Symbol;Acc:HGNC:8571]	-
ENSG00000175220	29.2155	28.6773	28.9191	40.2197	34.4395	37.2665	38.3962	37.7049	40.5261	26.8287	26.4637	25.796	28.027	29.0257	25.4141	21.7748	29.2378	27.8061	27.4384	27.1481	27.7174	24.8144	34.9803	31.4622	ARHGAP1	11	46677080	46700615	-	6138	protein_coding	Rho GTPase activating protein 1 [Source:HGNC Symbol;Acc:HGNC:673]	-
ENSG00000133318	25.7663	27.4465	26.5096	27.0361	29.8749	30.8287	29.5792	29.4113	31.064	20.7275	19.9097	20.0566	21.5012	20.6682	21.0009	29.6267	33.4788	33.5487	20.9504	21.1832	20.991	30.5414	27.6274	26.3224	RTN3	11	63681446	63759891	+	5792	protein_coding	reticulon 3 [Source:HGNC Symbol;Acc:HGNC:10469]	-
ENSG00000137497	25.6437	27.2544	28.0942	37.8097	33.013	33.03	23.2622	22.3954	25.8782	16.4348	13.23	13.2528	23.5674	21.9739	17.6754	22.8716	23.5995	25.5717	20.8268	18.9265	19.9364	14.0086	23.5701	24.7736	NUMA1	11	72002864	72080693	-	15224	protein_coding	nuclear mitotic apparatus protein 1 [Source:HGNC Symbol;Acc:HGNC:8059]	-
ENSG00000108639	16.4792	17.1197	17.28	18.4608	12.3571	16.4073	10.4044	9.09736	11.2102	17.183	16.4515	16.3736	16.666	16.3527	13.9551	7.47803	9.23128	9.01635	18.4766	18.2906	18.0651	20.5126	17.1763	12.8077	SYNGR2	17	78168558	78173527	+	4074	protein_coding	synaptogyrin 2 [Source:HGNC Symbol;Acc:HGNC:11499]	-
ENSG00000213626	195.993	191.814	195.275	218.658	175.746	201.087	91.6561	89.4176	100.797	62.2921	40.616	45.4643	124.07	127.239	124.573	99.461	71.8725	87.5845	112.496	117.345	114.467	117.674	153.075	129.685	LBH	2	30231369	30323730	+	4697	protein_coding	limb bud and heart development [Source:HGNC Symbol;Acc:HGNC:29532]	-
ENSG00000198814	3.49071	3.12661	3.28623	3.55655	4.01262	3.65021	3.1809	3.53605	2.15448	5.78494	6.30365	7.03944	2.54344	2.47664	3.2997	3.96404	3.88217	4.01374	3.79681	4.51967	4.03924	2.57744	3.35	3.50924	GK	X	30653359	30731456	+	5359	protein_coding	glycerol kinase [Source:HGNC Symbol;Acc:HGNC:4289]	-
ENSG00000139173	5.19632	5.54202	5.02779	3.6259	4.93505	5.15784	6.23578	6.55313	5.07182	3.12861	2.47998	3.10316	3.00248	3.15444	3.92884	4.96163	4.89771	4.96901	2.69693	2.77022	2.81665	5.06946	5.73583	5.54586	TMEM117	12	43835967	44389762	+	3440	protein_coding	transmembrane protein 117 [Source:HGNC Symbol;Acc:HGNC:25308]	-
ENSG00000139278	7.90257	7.63562	7.4242	3.34678	5.23885	5.01445	9.31952	10.9299	9.63229	15.183	16.39	17.6486	6.03944	5.68573	9.08247	4.48359	4.8614	4.62987	7.59641	9.29768	9.08686	11.6811	9.21476	12.8668	GLIPR1	12	75480680	75503853	+	6273	protein_coding	GLI pathogenesis related 1 [Source:HGNC Symbol;Acc:HGNC:17001]	-
ENSG00000135047	44.0786	39.1875	38.3778	46.1588	40.3584	45.3064	41.2219	42.9583	48.1755	64.3271	76.7354	73.4543	68.2899	65.5062	56.4214	48.364	72.5433	69.1277	73.7889	66.7741	70.3594	62.1208	48.9329	43.3259	CTSL	9	87725519	87731393	+	2366	protein_coding	cathepsin L [Source:HGNC Symbol;Acc:HGNC:2537]	-
ENSG00000004487	12.3126	12.1678	12.4193	18.3352	15.4339	15.6664	18.3911	17.9689	19.9152	11.5639	12.5368	12.1733	14.8467	13.7962	13.1659	13.0055	15.4854	15.8828	14.3894	13.3328	13.2731	13.7443	13.2209	13.5382	KDM1A	1	23019443	23083689	+	5440	protein_coding	lysine demethylase 1A [Source:HGNC Symbol;Acc:HGNC:29079]	-
ENSG00000177628	23.1755	22.6407	23.3599	22.422	17.3622	20.2769	18.0484	18.3226	17.8997	28.9671	26.1544	27.6999	27.4426	25.6454	22.7947	13.9104	15.7564	16.7773	31.0525	28.6745	26.3063	21.066	28.1409	22.5873	GBA	1	155234452	155244699	-	3648	protein_coding	glucosylceramidase beta [Source:HGNC Symbol;Acc:HGNC:4177]	-
ENSG00000007866	33.4707	30.5558	31.7917	48.8687	40.9817	43.8892	31.024	30.1687	34.7462	19.4957	21.2472	19.8697	31.3376	30.4584	31.7368	26.9175	28.1378	26.7965	28.0177	28.49	28.7135	27.6455	30.856	32.8685	TEAD3	6	35473597	35497076	-	3046	protein_coding	TEA domain transcription factor 3 [Source:HGNC Symbol;Acc:HGNC:11716]	TEA
ENSG00000184937	0.202142	0.17274	0.153311	0.250215	0.275169	0.286795	0.31988	0.394909	0.358693	0	0	0	0	0	0	0.133864	0.281013	0.366329	0	0	0	0.272291	0.175675	0.185008	WT1	11	32387775	32435630	-	4113	protein_coding	Wilms tumor 1 [Source:HGNC Symbol;Acc:HGNC:12796]	zf-C2H2
ENSG00000136111	2.40371	2.56807	2.48438	2.07452	2.5801	2.19346	2.28754	2.2398	1.60822	4.38186	3.62635	4.21444	2.35079	2.91033	3.25158	2.93915	2.16224	2.10376	2.90095	3.48433	2.99787	1.23681	2.31326	2.48699	TBC1D4	13	75283503	75482114	-	7977	protein_coding	TBC1 domain family member 4 [Source:HGNC Symbol;Acc:HGNC:19165]	-
ENSG00000108468	32.9588	30.7637	30.9171	30.0973	32.005	32.4797	46.5109	48.8373	50.2427	27.2893	31.7651	32.1392	31.9635	30.6281	31.0662	30.4838	43.5325	45.661	28.5676	28.7119	25.4939	30.889	31.2924	28.5408	CBX1	17	48070052	48101521	-	3087	protein_coding	chromobox 1 [Source:HGNC Symbol;Acc:HGNC:1551]	-
ENSG00000143786	0.398715	0.519194	0.500765	0.315863	0.288814	0.2155	0.268726	0.21581	0.301333	0.686058	1.25913	0.824457	0.536915	0.534818	0.361179	0.280205	0.278448	0.33357	0.775915	0.711585	0.677929	0.367448	0.304625	0.289381	CNIH3	1	224434660	224740549	+	6386	protein_coding	cornichon family AMPA receptor auxiliary protein 3 [Source:HGNC Symbol;Acc:HGNC:26802]	-
ENSG00000137478	8.28325	9.25533	9.36755	7.08571	8.22513	7.13369	8.41284	8.51009	7.9005	5.19539	5.00879	5.13006	3.81852	4.24989	4.7656	5.21786	5.62104	5.5681	4.66367	5.59557	5.18567	5.84904	8.93495	9.3137	FCHSD2	11	72836745	73142261	-	5188	protein_coding	FCH and double SH3 domains 2 [Source:HGNC Symbol;Acc:HGNC:29114]	-
ENSG00000160712	2.1903	2.43139	2.56159	1.33327	1.35762	1.18056	0.345717	0.305098	0.328024	1.03316	0.828174	0.868294	1.39067	1.4672	1.68681	1.09496	0.475335	0.619957	1.15996	1.25798	0.958415	1.39668	2.32556	2.42578	IL6R	1	154405193	154469450	+	6453	protein_coding	interleukin 6 receptor [Source:HGNC Symbol;Acc:HGNC:6019]	-
ENSG00000248905	1.26519	1.37375	1.24914	0.350492	0.494644	0.499228	0.40729	0.575916	0.367283	0.901022	1.16202	0.966822	0.318256	0.3767	0.602417	0.625951	0.55778	0.51997	0.517048	0.70953	0.538894	0.385026	0.979669	1.37749	FMN1	15	32765545	33194733	-	20084	protein_coding	formin 1 [Source:HGNC Symbol;Acc:HGNC:3768]	-
ENSG00000222041	1.9883	1.84718	1.89398	1.1703	1.23196	1.14172	1.30293	1.53004	1.34501	2.1936	2.44413	2.49253	1.54554	1.64445	1.69699	1.49369	1.77385	1.52405	1.85312	1.90756	2.0245	2.12199	1.6995	1.70495	CYTOR	2	87454781	87636740	+	17693	lincRNA	cytoskeleton regulator RNA [Source:HGNC Symbol;Acc:HGNC:28717]	-
ENSG00000149948	3.42418	3.44408	3.40078	1.87079	1.92674	1.94007	2.32481	2.89511	1.97391	3.76259	7.95141	6.70147	2.43488	2.25381	3.66476	2.83875	3.91063	3.14371	3.25112	4.11595	3.42298	2.49287	3.03471	3.72984	HMGA2	12	65824131	65966295	+	15403	protein_coding	high mobility group AT-hook 2 [Source:HGNC Symbol;Acc:HGNC:5009]	HMGI/HMGY
ENSG00000245532	27.9433	35.6275	32.0628	6.47486	12.3375	7.90986	4.12558	4.89238	3.36679	11.2512	7.00328	8.03665	4.27447	3.26231	5.13829	24.1833	9.39186	8.24051	3.21597	3.41443	3.23037	16.0761	23.7001	30.7776	NEAT1	11	65422774	65445540	+	22767	lincRNA	nuclear paraspeckle assembly transcript 1 [Source:HGNC Symbol;Acc:HGNC:30815]	-
ENSG00000168710	29.2896	31.5082	30.8317	38.6615	34.4325	35.0862	34.8945	32.6048	37.0585	23.6384	23.3017	21.1613	25.6067	25.6705	25.1351	28.2487	29.6651	29.7833	25.5367	25.5063	27.2965	19.6402	31.9702	30.3707	AHCYL1	1	109984686	110023741	+	5113	protein_coding	adenosylhomocysteinase like 1 [Source:HGNC Symbol;Acc:HGNC:344]	-
ENSG00000132530	3.97481	2.83727	3.66998	0.808994	1.21665	0.876741	0.484257	0.55805	0.310294	1.53339	0.985777	1.62834	1.38221	1.01954	1.35188	3.82868	1.29028	1.23311	1.09171	1.28053	1.04402	0.459534	1.8401	2.81828	XAF1	17	6755447	6775647	+	6615	protein_coding	XIAP associated factor 1 [Source:HGNC Symbol;Acc:HGNC:30932]	-
ENSG00000253276	24.0538	25.0285	23.9997	24.4055	23.4349	26.1658	19.1667	16.3989	17.7183	11.2077	11.5275	10.7174	12.9331	13.4437	13.3002	17.0322	15.3888	16.5001	14.0874	14.9493	15.6857	33.1171	28.1714	29.6807	CCDC71L	7	106656765	106660996	-	4232	protein_coding	coiled-coil domain containing 71 like [Source:HGNC Symbol;Acc:HGNC:26685]	-
ENSG00000196923	79.342	72.01	72.2367	93.4277	77.5478	98.6447	104.865	92.8222	112.466	65.8292	68.8214	66.0256	74.3154	74.5847	69.856	50.6501	60.0489	59.4536	64.7217	62.9689	68.274	124.606	90.8945	82.8548	PDLIM7	5	177483394	177497606	-	4407	protein_coding	PDZ and LIM domain 7 [Source:HGNC Symbol;Acc:HGNC:22958]	-
ENSG00000137965	12.0856	5.3745	10.3209	1.39372	1.52203	2.24284	0.813976	0.627929	0.503581	3.92561	1.80432	2.3701	4.46564	2.56678	3.07754	4.95289	2.5957	1.81003	2.81928	3.46365	3.56574	5.02423	4.3363	5.97399	IFI44	1	78649796	78664078	+	2038	protein_coding	interferon induced protein 44 [Source:HGNC Symbol;Acc:HGNC:16938]	-
ENSG00000112893	10.6873	11.9265	11.7758	4.30991	6.67699	5.22486	3.81514	4.96991	2.63849	8.57709	7.69781	8.68343	5.41711	6.51319	8.67859	8.36474	5.89211	5.58913	5.27796	6.49732	5.50503	5.10055	7.34337	10.8705	MAN2A1	5	109689366	109869625	+	11815	protein_coding	mannosidase alpha class 2A member 1 [Source:HGNC Symbol;Acc:HGNC:6824]	-
ENSG00000244242	0.369303	0.433159	0.29186	0.550707	0.446862	0.565055	1.06418	0.781923	1.42124	0.378263	0.266464	0.171644	0.398172	0.451842	0.287584	0.27813	0.334521	0.249787	0.121204	0.193663	0.312422	0.434756	0.313689	0.420369	IFITM10	11	1732410	1750591	-	4784	protein_coding	interferon induced transmembrane protein 10 [Source:HGNC Symbol;Acc:HGNC:40022]	-
ENSG00000183715	0.0342629	0.0390391	0.0831556	0.0108573	0.0442225	0.0194446	0.21122	0.292088	0.346814	0.0188401	0.0387942	0.044589	0.0167467	0.0057012	0.00533624	0.0302531	0.234494	0.191844	0.0139029	0.0174542	0.0203899	0.0421971	0.0586374	0.0645092	OPCML	11	132414977	133532519	-	7583	protein_coding	opioid binding protein/cell adhesion molecule like [Source:HGNC Symbol;Acc:HGNC:8143]	-
ENSG00000126950	3.03169	3.33916	3.38111	1.63317	1.51627	1.07054	1.73544	1.72299	1.54683	3.85268	3.6424	3.4569	6.28942	6.59161	2.42379	2.30212	0.916403	0.929583	5.51525	4.28999	5.05164	1.94984	1.90242	2.09292	TMEM35A	X	101078720	101096364	+	2571	protein_coding	transmembrane protein 35A [Source:HGNC Symbol;Acc:HGNC:25864]	-
ENSG00000171130	3.20969	3.43787	3.47596	3.1464	2.23527	2.43163	2.19457	2.09245	2.54636	3.97844	3.8201	4.12121	3.17272	3.27876	2.25969	1.6447	1.87009	1.94708	3.21695	3.47666	3.15294	3.64171	3.05444	2.54413	ATP6V0E2	7	149872968	149891204	+	6751	protein_coding	ATPase H+ transporting V0 subunit e2 [Source:HGNC Symbol;Acc:HGNC:21723]	-
ENSG00000176915	5.87652	5.57017	5.46134	7.76683	7.12384	7.53642	9.65627	8.8229	9.80995	6.11137	6.56357	5.85963	6.26602	6.01702	6.36181	6.9594	8.62082	8.4383	4.87796	5.11275	4.99	4.6276	5.99057	5.92334	ANKLE2	12	132725503	132761888	-	17517	protein_coding	ankyrin repeat and LEM domain containing 2 [Source:HGNC Symbol;Acc:HGNC:29101]	-
ENSG00000127418	20.9733	21.7829	19.8092	24.014	22.3189	25.2447	29.1328	27.3233	31.1046	20.0481	16.6428	17.8178	15.4513	14.6958	15.9418	12.2647	19.251	19.8798	19.6226	20.7872	20.6155	16.4686	25.1958	21.5312	FGFRL1	4	1009936	1026897	+	4145	protein_coding	fibroblast growth factor receptor like 1 [Source:HGNC Symbol;Acc:HGNC:3693]	-
ENSG00000123500	0.0953202	0.0775769	0.200653	0.0431503	0.0439386	0.0257597	0.0149903	0.0773899	0.0168091	0.386861	0.629571	0.60758	0.232949	0.226584	0.275703	0.0961882	0.0582471	0.0408456	0.442035	0.520263	0.391673	0.0559016	0.0873915	0.0569734	COL10A1	6	116118923	116158747	-	3816	protein_coding	collagen type X alpha 1 chain [Source:HGNC Symbol;Acc:HGNC:2185]	-
ENSG00000168066	23.9368	22.7527	22.1885	31.3841	24.2296	26.9121	31.657	31.4919	33.3929	22.1521	22.454	21.3852	26.2543	25.4167	24.2571	26.6517	29.2242	28.9184	23.9908	23.943	24.613	17.6547	23.4814	23.6359	SF1	11	64764606	64778786	-	5972	protein_coding	splicing factor 1 [Source:HGNC Symbol;Acc:HGNC:12950]	-
ENSG00000162434	28.947	29.9642	30.1245	36.695	36.8146	32.9271	35.5062	34.5093	34.0671	24.8171	21.5149	22.0524	23.4601	23.0636	24.9822	37.3765	35.1017	34.7577	24.4162	27.601	27.0299	19.105	33.338	35.7418	JAK1	1	64833229	64966504	-	6317	protein_coding	Janus kinase 1 [Source:HGNC Symbol;Acc:HGNC:6190]	-
ENSG00000169857	16.0086	16.0788	13.9756	18.1692	15.719	19.7903	28.9811	27.6318	30.9011	13.1696	18.5759	16.4037	13.3218	12.5058	15.8681	8.65359	18.7848	16.2649	11.3414	12.1032	11.83	30.3816	20.5969	17.4061	AVEN	15	33866227	34039176	-	1808	protein_coding	apoptosis and caspase activation inhibitor [Source:HGNC Symbol;Acc:HGNC:13509]	-
ENSG00000142798	87.8041	85.7621	79.1246	165.792	119.813	113.912	99.8365	99.2774	101.488	72.4001	59.4046	63.3238	76.2919	75.8045	68.7838	81.0661	83.5161	93.3244	76.3408	74.8675	69.2517	13.5652	88.1976	94.3785	HSPG2	1	21822245	21937297	-	18104	protein_coding	heparan sulfate proteoglycan 2 [Source:HGNC Symbol;Acc:HGNC:5273]	-
ENSG00000173391	9.38294	9.56759	10.1809	3.73006	6.01955	5.62719	6.43696	7.76056	5.37153	3.62963	2.38972	2.4965	3.1848	3.08297	5.91682	4.20245	3.40277	3.38213	2.27611	2.88638	2.32658	9.96123	11.0726	9.79663	OLR1	12	10158301	10172138	-	3057	protein_coding	oxidized low density lipoprotein receptor 1 [Source:HGNC Symbol;Acc:HGNC:8133]	-
ENSG00000138756	4.14639	3.33626	4.1152	1.40421	1.55219	1.36499	1.01305	1.12426	1.0327	1.97424	1.81061	1.94902	2.52158	2.57967	2.95199	3.66112	1.62375	1.67295	1.96784	2.23743	1.95513	0.965931	1.89036	3.16665	BMP2K	4	78776342	78916372	+	9938	protein_coding	BMP2 inducible kinase [Source:HGNC Symbol;Acc:HGNC:18041]	-
ENSG00000163453	860.165	876.29	802.587	1560.36	1176.58	1443.24	1307.04	1080.49	1381.35	844.922	706.43	696.884	1166.05	1099.06	913.475	807.353	1113.4	1213.66	1044.5	955.858	1049.68	1192.3	864.817	716.497	IGFBP7	4	57030773	57110385	-	1930	protein_coding	insulin like growth factor binding protein 7 [Source:HGNC Symbol;Acc:HGNC:5476]	-
ENSG00000001036	43.8143	38.814	37.0904	35.3436	29.1306	33.8398	38.1148	34.6637	43.3825	61.7049	59.9483	60.0281	62.7146	62.3176	56.0827	28.288	38.4696	35.3625	73.945	68.2862	69.3827	52.7955	44.1981	39.2514	FUCA2	6	143494811	143511690	-	2793	protein_coding	alpha-L-fucosidase 2 [Source:HGNC Symbol;Acc:HGNC:4008]	-
ENSG00000119938	12.1673	11.5176	12.9911	11.4819	11.8246	12.7158	10.4026	9.65289	11.1057	24.6597	16.0259	19.3861	22.121	24.2368	19.0139	15.3242	17.5069	18.1351	23.9755	22.6185	25.361	13.079	14.5559	14.1265	PPP1R3C	10	91628442	91633054	-	2524	protein_coding	protein phosphatase 1 regulatory subunit 3C [Source:HGNC Symbol;Acc:HGNC:9293]	-
ENSG00000164220	5.39483	4.83461	5.8583	3.0853	3.82624	3.3397	2.38554	3.33014	2.33828	7.27722	5.01876	5.69095	4.59224	6.63172	5.29853	1.87327	1.87981	1.57579	5.24206	5.41668	5.92192	4.29254	6.75919	6.67321	F2RL2	5	76615482	76623434	-	3429	protein_coding	coagulation factor II thrombin receptor like 2 [Source:HGNC Symbol;Acc:HGNC:3539]	-
ENSG00000164093	2.63093	2.42474	2.42054	2.79557	2.73075	2.87916	5.4959	4.96708	5.27603	2.87193	3.26185	3.12168	2.35533	2.91353	2.1886	1.88696	1.81289	1.85844	2.8966	3.33918	2.93897	2.83837	2.5932	2.7613	PITX2	4	110617423	110642123	-	5787	protein_coding	paired like homeodomain 2 [Source:HGNC Symbol;Acc:HGNC:9005]	Homeobox
ENSG00000152952	11.2952	10.7247	12.6356	6.66528	7.70807	6.84596	10.1074	11.8576	7.70965	18.6288	17.3584	19.5396	8.68082	9.01284	15.8451	8.29305	9.68038	9.44524	8.9624	10.6343	9.16724	12.4014	14.4804	17.7147	PLOD2	3	146069440	146163653	-	7646	protein_coding	procollagen-lysine,2-oxoglutarate 5-dioxygenase 2 [Source:HGNC Symbol;Acc:HGNC:9082]	-
ENSG00000133026	13.4536	13.095	13.3407	15.1669	15.3138	13.4451	15.2672	16.0808	13.7954	10.1785	7.45426	8.00845	10.3629	10.4542	10.0499	11.8332	12.1064	10.9031	9.68145	9.75782	10.5068	7.27363	14.0263	16.6599	MYH10	17	8474205	8630761	-	9011	protein_coding	myosin heavy chain 10 [Source:HGNC Symbol;Acc:HGNC:7568]	-
ENSG00000166987	3.51575	3.05157	3.19895	7.21087	5.59048	5.18829	3.88039	4.49832	4.26034	8.59479	6.74741	6.9126	5.51056	5.39829	4.86637	6.78556	5.81857	6.74521	5.40571	5.11041	5.18491	2.23862	3.67193	4.02398	MBD6	12	57520710	57530148	+	5646	protein_coding	methyl-CpG binding domain protein 6 [Source:HGNC Symbol;Acc:HGNC:20445]	-
ENSG00000128311	15.1034	13.9382	11.9752	24.0362	18.1347	22.7605	25.7812	25.0547	31.3267	14.8986	16.8831	16.3336	20.7826	22.1183	20.8695	14.1175	23.3631	23.1212	19.24	16.7408	17.4013	29.6248	17.0158	14.3949	TST	22	37010859	37020183	-	1937	protein_coding	thiosulfate sulfurtransferase [Source:HGNC Symbol;Acc:HGNC:12388]	-
ENSG00000136802	18.7882	19.0639	17.3962	20.7086	16.8632	19.0771	22.7937	22.8219	26.565	15.024	16.0494	15.322	15.9041	16.4415	14.6617	12.7908	20.0426	18.0106	14.6043	14.7202	14.3481	11.543	18.0452	17.9998	LRRC8A	9	128882112	128918039	+	5230	protein_coding	leucine rich repeat containing 8 VRAC subunit A [Source:HGNC Symbol;Acc:HGNC:19027]	-
ENSG00000167157	41.1028	31.5227	27.5191	46.2208	41.9814	53.3859	84.7789	69.0056	92.179	32.0019	48.3563	44.5077	34.032	29.9097	27.4703	18.4787	27.839	29.3266	48.1692	41.628	50.8705	62.5642	33.5351	27.3629	PRRX2	9	129665641	129722674	+	1311	protein_coding	paired related homeobox 2 [Source:HGNC Symbol;Acc:HGNC:21338]	Homeobox
ENSG00000162236	21.918	23.2682	20.2354	29.6201	24.0696	29.0934	30.4896	32.4499	36.2353	21.5003	20.9412	20.2884	26.5946	24.8437	22.088	20.7149	30.6669	29.9027	27.6058	24.4537	24.502	28.5199	23.5425	19.7952	STX5	11	62806897	62832088	-	2257	protein_coding	syntaxin 5 [Source:HGNC Symbol;Acc:HGNC:11440]	-
ENSG00000145335	0.245964	0.516252	0.314185	0.328174	0.219299	0.232646	0.085505	0.0613104	0.12784	0.65251	0.500799	0.601677	1.49748	1.24936	0.826633	0.651535	0.520515	0.478913	1.33949	1.29695	1.42521	0.292293	0.263089	0.121867	SNCA	4	89724099	89838315	-	4014	protein_coding	synuclein alpha [Source:HGNC Symbol;Acc:HGNC:11138]	-
ENSG00000179456	5.21494	5.44168	4.98145	3.07739	3.198	3.09544	5.36002	5.12866	4.77875	2.57248	3.03767	2.75768	2.81767	2.62315	2.23768	2.71344	2.82249	2.7268	2.55061	2.45102	2.33547	4.60119	5.15113	5.83045	ZBTB18	1	244048939	244057476	+	3906	protein_coding	zinc finger and BTB domain containing 18 [Source:HGNC Symbol;Acc:HGNC:13030]	ZBTB
ENSG00000120129	145.389	149.322	122.384	143.722	144.106	189.757	228.245	207.923	253.366	127.887	152.334	146.965	101.789	93.8518	115.141	72.3564	134.023	139.861	107.697	111.203	111.067	122.641	162.311	114.143	DUSP1	5	172768090	172771195	-	2019	protein_coding	dual specificity phosphatase 1 [Source:HGNC Symbol;Acc:HGNC:3064]	-
ENSG00000134516	0.267486	0.201688	0.252309	0.476783	0.37126	0.487402	0.606238	0.622236	0.767199	0.248742	0.293212	0.310804	0.272374	0.193089	0.318572	0.302174	0.397093	0.37364	0.207499	0.220424	0.218484	0.197818	0.277694	0.37442	DOCK2	5	169637247	170083382	+	13210	protein_coding	dedicator of cytokinesis 2 [Source:HGNC Symbol;Acc:HGNC:2988]	-
ENSG00000100219	27.8864	29.0168	26.9232	46.9704	37.2523	44.3936	49.5141	46.0015	54.6958	30.5733	34.408	28.8093	44.5389	46.3447	39.7297	46.1091	59.2967	63.1429	37.9329	35.4345	37.7009	36.1229	33.2788	28.5585	XBP1	22	28794555	28800597	-	3028	protein_coding	X-box binding protein 1 [Source:HGNC Symbol;Acc:HGNC:12801]	TF_bZIP
ENSG00000160360	26.8109	25.6509	25.1326	38.8659	27.2325	30.3143	37.6528	33.8064	38.7883	24.6541	24.0948	24.6026	31.5375	31.5954	23.7842	25.3073	26.4579	27.3429	28.1517	24.867	26.8527	26.0008	28.3422	25.5684	GPSM1	9	136327476	136359605	+	5138	protein_coding	G protein signaling modulator 1 [Source:HGNC Symbol;Acc:HGNC:17858]	-
ENSG00000119326	12.1651	12.3859	12.2276	5.24592	7.13574	6.65582	10.6513	11.1771	9.52629	15.2857	25.1019	25.856	10.4913	9.54119	14.2551	11.1517	16.4414	14.835	13.9905	14.429	14.897	16.4708	10.5446	13.1064	CTNNAL1	9	108942569	109013529	-	3131	protein_coding	catenin alpha like 1 [Source:HGNC Symbol;Acc:HGNC:2512]	-
ENSG00000138613	7.28279	7.0479	7.40293	4.90777	5.56966	5.25132	4.23764	3.99565	3.53759	6.6136	6.35401	6.67304	6.55677	6.62569	6.65819	6.09641	4.49882	4.35958	8.12662	8.56829	8.78992	6.07656	7.2233	6.99441	APH1B	15	63276018	63309126	+	5494	protein_coding	aph-1 homolog B, gamma-secretase subunit [Source:HGNC Symbol;Acc:HGNC:24080]	-
ENSG00000214548	14.7248	15.9897	16.3588	7.20713	11.1418	7.1828	7.00011	8.12139	5.88573	14.8643	11.5121	11.7117	6.45778	5.92898	6.99734	15.3229	7.2929	6.59288	7.66722	8.94372	7.89814	11.1648	15.8481	20.6841	MEG3	14	100779410	100861031	+	23224	lincRNA	maternally expressed 3 [Source:HGNC Symbol;Acc:HGNC:14575]	-
ENSG00000146425	23.964	23.9116	22.2378	22.5719	21.0938	28.5664	32.6846	31.3112	37.651	18.9904	22.3949	20.9328	24.1579	22.4297	23.7382	18.2345	32.8319	32.8576	22.4865	21.1391	22.2828	44.5231	28.158	22.0065	DYNLT1	6	158636474	158644739	-	2949	protein_coding	dynein light chain Tctex-type 1 [Source:HGNC Symbol;Acc:HGNC:11697]	-
ENSG00000225663	20.3892	19.7038	19.3895	26.0515	23.4112	28.8354	33.5142	30.5148	40.886	20.3215	21.8961	20.34	27.5043	28.4038	25.0651	17.6828	31.2468	31.9319	27.4457	24.0484	26.2259	44.0553	22.3756	17.9717	MCRIP1	17	81822361	81833302	-	3726	protein_coding	MAPK regulated corepressor interacting protein 1 [Source:HGNC Symbol;Acc:HGNC:28007]	-
ENSG00000013563	18.5331	19.3103	17.351	18.4895	14.8386	17.2202	13.158	12.0011	14.0246	20.7205	19.8848	19.5433	24.9368	24.4424	20.3891	12.798	14.488	14.6809	27.9901	26.4923	27.7037	15.8182	17.9932	14.7529	DNASE1L1	X	154401238	154412112	-	4130	protein_coding	deoxyribonuclease 1 like 1 [Source:HGNC Symbol;Acc:HGNC:2957]	-
ENSG00000218283	68.514	69.248	63.858	74.8384	71.5241	81.9836	92.0452	91.365	102.948	61.2134	63.5304	62.4887	77.4374	78.3724	72.2674	69.9377	84.8629	90.9626	72.2823	67.3865	72.5913	59.7275	70.9275	68.5169	MORF4L1P1	1	220253570	220254536	+	967	processed_pseudogene	mortality factor 4 like 1 pseudogene 1 [Source:HGNC Symbol;Acc:HGNC:20400]	-
ENSG00000125827	9.92031	9.40432	9.31757	10.4306	9.75462	10.0032	9.99029	9.47143	9.32077	13.9773	14.4949	14.4856	15.4548	15.6133	15.2596	12.7972	11.595	11.9011	15.4236	15.8126	15.4797	8.64922	10.2477	9.2777	TMX4	20	7977348	8019829	-	6579	protein_coding	thioredoxin related transmembrane protein 4 [Source:HGNC Symbol;Acc:HGNC:25237]	-
ENSG00000125657	0.218464	0.568953	0.351669	0.346135	0.302108	0.413269	0.515341	0.975532	0.847544	0	0	0	0	0	0	0.137783	0.907773	0.873728	0.0316593	0	0	0.800752	1.03484	0.554952	TNFSF9	19	6530999	6535928	+	1665	protein_coding	TNF superfamily member 9 [Source:HGNC Symbol;Acc:HGNC:11939]	-
ENSG00000153234	1.45397	1.46263	1.48735	1.15184	0.929855	0.792933	0.807502	0.756849	0.646772	2.95308	1.59435	1.8873	1.03504	1.29686	0.754825	0.832742	0.481858	0.733429	2.09947	1.6682	1.72792	0.90071	1.24696	0.945382	NR4A2	2	156324432	156342348	-	3967	protein_coding	nuclear receptor subfamily 4 group A member 2 [Source:HGNC Symbol;Acc:HGNC:7981]	NGFIB-like
ENSG00000255320	7.19893	7.15849	6.23989	10.5765	9.71387	10.1518	11.8152	10.5383	10.5021	2.87887	4.32249	2.92006	3.73187	2.94023	5.40209	6.24085	10.5257	9.42268	3.58499	3.66726	3.7648	3.76132	7.14012	7.52996	AP000759.1	11	66244840	66246239	-	397	antisense	novel transcript	-
ENSG00000101000	11.275	9.4605	9.61363	10.8253	9.0953	9.85308	9.03913	9.4319	10.8167	15.7802	17.5766	16.6895	19.5677	17.8435	16.5819	7.16903	10.9563	9.83358	23.901	19.4578	21.667	14.5274	11.634	10.5757	PROCR	20	35172073	35216240	+	1696	protein_coding	protein C receptor [Source:HGNC Symbol;Acc:HGNC:9452]	-
ENSG00000198722	1.84464	2.09847	1.92572	2.03345	1.69392	1.62954	1.6922	1.73078	1.67555	2.62082	2.64085	2.6017	2.22094	1.96905	2.25858	1.64412	2.12395	2.26487	2.18606	2.28274	2.0482	0.878119	1.67525	1.55631	UNC13B	9	35161992	35405338	+	17916	protein_coding	unc-13 homolog B [Source:HGNC Symbol;Acc:HGNC:12566]	-
ENSG00000196739	2.03202	2.08671	1.98349	2.04238	1.80999	1.41602	1.07143	0.97117	1.04552	1.94053	1.80863	1.61262	1.69163	1.76168	1.60262	1.91885	1.1282	1.27772	1.74855	1.66532	1.73908	0.949328	1.71654	2.15654	COL27A1	9	114155560	114312511	+	13988	protein_coding	collagen type XXVII alpha 1 chain [Source:HGNC Symbol;Acc:HGNC:22986]	-
ENSG00000113494	0.0118927	0.0225842	0.0446695	0.00314048	0.0255828	0.0112487	0.00436397	0.00750992	0.00978695	0.090825	0.164578	0.173194	0.0452107	0.0527705	0.0771756	0.0350029	0.0678275	0.0713458	0.0723854	0.067315	0.0629097	0.0162741	0.055123	0.0621978	PRLR	5	35048756	35230589	-	13108	protein_coding	prolactin receptor [Source:HGNC Symbol;Acc:HGNC:9446]	-
ENSG00000197774	2.05326	2.05668	1.65586	1.76959	1.57137	1.63618	0.877624	0.990242	1.07695	1.82655	1.92314	1.99251	1.9422	1.71452	1.61062	1.46763	1.15173	1.128	1.54117	1.69219	1.48447	1.40485	1.97096	2.32861	EME2	16	1773207	1781708	+	6909	protein_coding	essential meiotic structure-specific endonuclease subunit 2 [Source:HGNC Symbol;Acc:HGNC:27289]	-
ENSG00000136274	2.78997	2.9501	2.88546	4.42044	3.1713	3.74843	2.98986	2.76281	2.81778	1.53992	1.2564	1.56195	3.07339	2.84874	2.86388	1.67029	2.35064	2.48313	4.2346	3.1763	3.51139	2.4729	2.61119	2.84088	NACAD	7	45080438	45088914	-	4917	protein_coding	NAC alpha domain containing [Source:HGNC Symbol;Acc:HGNC:22196]	-
ENSG00000279118	2.05529	2.03634	1.9364	0.955688	1.74806	1.458	1.50016	1.75635	0.910035	0.225209	0.379419	0.249197	0.236583	0.42749	0.469711	1.04546	0.592467	0.491412	0.249286	0.417284	0.243735	1.74251	1.38594	2.45358	AC093535.2	5	126496279	126498604	+	2326	TEC	tec	-
ENSG00000224078	0.662073	0.714733	0.765163	0.317358	0.411202	0.340339	0.30236	0.34878	0.23985	0.697987	0.556792	0.538504	0.339039	0.370214	0.529579	0.548582	0.310904	0.311801	0.396647	0.536662	0.512723	0.280659	0.655569	0.85812	SNHG14	15	24978583	25419462	+	43324	processed_transcript	small nucleolar RNA host gene 14 [Source:HGNC Symbol;Acc:HGNC:37462]	-
ENSG00000170442	0.455817	0.519357	0.602047	0.945737	0.963016	0.944393	1.21861	1.04855	1.36647	0.119352	0.368642	0.201765	0.194499	0.180586	0.236636	0.785778	0.74276	0.824692	0.308261	0.313288	0.215283	0.71285	0.928671	0.612999	KRT86	12	52249300	52309163	+	2394	protein_coding	keratin 86 [Source:HGNC Symbol;Acc:HGNC:6463]	-
ENSG00000101115	0.189055	0.184636	0.156066	0.328068	0.203342	0.24694	0.426148	0.460478	0.311161	0.0907545	0.0509661	0.0502106	0.0220011	0.02996	0.0420631	0.158981	0.107824	0.108016	0.0456624	0.030574	0.0357164	0.240226	0.231106	0.320164	SALL4	20	51782331	51802520	-	5772	protein_coding	spalt like transcription factor 4 [Source:HGNC Symbol;Acc:HGNC:15924]	zf-C2H2
ENSG00000163491	0.319957	0.271874	0.329038	0.0687378	0.0918667	0.117975	0.101487	0.0616406	0.0669418	0.39262	0.266075	0.352868	0.110442	0.108284	0.228042	0.277723	0.125262	0.1464	0.154034	0.184171	0.161361	0.217061	0.330632	0.465134	NEK10	3	27110085	27369460	-	9582	protein_coding	NIMA related kinase 10 [Source:HGNC Symbol;Acc:HGNC:18592]	-
ENSG00000143126	1.42226	1.67806	1.87107	2.56346	1.71078	1.65172	1.17658	1.3432	1.25181	0.748121	0.595547	0.56325	0.589584	0.584645	0.511175	0.780239	0.568771	0.631091	0.461007	0.725242	0.596813	0.518229	1.46728	1.51848	CELSR2	1	109250019	109275750	+	12349	protein_coding	cadherin EGF LAG seven-pass G-type receptor 2 [Source:HGNC Symbol;Acc:HGNC:3231]	-
ENSG00000275342	21.1286	19.7396	18.4149	15.1684	13.9497	14.7829	16.4237	14.9647	16.5983	8.07932	10.6877	9.59355	5.72285	5.84481	7.55825	5.30485	7.47853	7.33142	7.39525	7.37704	7.25158	11.8318	17.2614	17.3343	PRAG1	8	8317736	8386498	-	4904	protein_coding	PEAK1 related, kinase-activating pseudokinase 1 [Source:HGNC Symbol;Acc:HGNC:25438]	-
ENSG00000141401	3.60006	3.04934	3.20289	9.12634	7.67117	9.58575	9.73571	8.98185	10.3301	6.31217	4.80681	5.40484	8.04548	8.66905	6.30509	4.85807	5.11368	5.41968	6.11881	5.57101	6.10381	3.51351	2.96432	2.51514	IMPA2	18	11981025	12030883	+	3825	protein_coding	inositol monophosphatase 2 [Source:HGNC Symbol;Acc:HGNC:6051]	-
ENSG00000104870	30.4457	30.7029	29.5846	47.3801	36.9553	43.8847	30.8427	28.5908	35.3689	21.2373	15.0625	16.6333	44.795	47.9667	30.8067	29.6093	36.9972	37.9862	34.1439	28.7567	31.852	45.8284	30.5542	26.1539	FCGRT	19	49506816	49526333	+	4173	protein_coding	Fc fragment of IgG receptor and transporter [Source:HGNC Symbol;Acc:HGNC:3621]	-
ENSG00000053254	6.86688	7.01379	7.14412	5.44742	6.65254	5.80902	7.84965	7.70889	7.34283	5.36512	4.53277	4.54876	3.87505	3.93804	4.63219	5.18993	4.96398	5.00107	4.23785	4.59057	4.16683	2.33951	6.87143	7.35507	FOXN3	14	89124871	89619149	-	11033	protein_coding	forkhead box N3 [Source:HGNC Symbol;Acc:HGNC:1928]	Fork
ENSG00000197182	3.48356	4.45497	3.96307	2.93936	2.45153	2.21379	1.84751	1.54672	1.80292	3.63313	2.92739	3.17914	2.87472	2.5888	2.33124	2.2989	1.94021	1.55105	3.64424	2.81131	3.14919	4.85073	3.94928	4.52622	MIRLET7BHG	22	46053869	46113928	+	5728	lincRNA	MIRLET7B host gene [Source:HGNC Symbol;Acc:HGNC:37189]	-
ENSG00000060718	7.59642	7.26163	8.15498	13.2403	14.1508	12.9483	9.28107	9.29068	7.75425	5.72546	3.80759	4.44718	4.27445	4.57479	5.12319	5.02676	3.57452	4.85208	4.59228	5.17326	4.8245	3.90106	8.51659	8.38218	COL11A1	1	102876467	103108872	-	9091	protein_coding	collagen type XI alpha 1 chain [Source:HGNC Symbol;Acc:HGNC:2186]	-
ENSG00000172331	12.7094	13.5716	12.7015	13.7326	16.625	18.2738	18.5194	19.1142	17.8359	12.5852	10.0994	9.51213	14.3212	14.388	13.8654	11.0413	15.2499	14.5697	11.1488	11.8506	11.2456	13.2117	13.6818	10.0185	BPGM	7	134646808	134679813	+	2539	protein_coding	bisphosphoglycerate mutase [Source:HGNC Symbol;Acc:HGNC:1093]	-
ENSG00000166923	851.831	943.16	940.722	335.74	427.374	421.368	407.286	370.538	330.011	252.055	195.564	215.275	194.972	206.796	267.126	252.837	215.752	229.549	193.127	226.34	221.134	597.512	716.319	783.819	GREM1	15	32717974	32745107	+	14606	protein_coding	gremlin 1, DAN family BMP antagonist [Source:HGNC Symbol;Acc:HGNC:2001]	-
ENSG00000203805	2.50355	3.01838	2.32142	3.57458	2.91191	4.15774	8.36412	8.05168	9.66647	2.24101	4.53213	3.76138	1.89715	1.91336	1.51884	1.77358	4.28354	4.80262	2.392	1.70541	1.90564	5.61684	4.57726	3.50171	PLPP4	10	120456954	120589855	+	1785	protein_coding	phospholipid phosphatase 4 [Source:HGNC Symbol;Acc:HGNC:23531]	-
ENSG00000242221	3.15716	3.38566	2.83315	1.42711	1.63295	1.5985	2.75997	3.06086	3.62212	1.27648	0.92872	1.53643	1.27081	1.11248	1.21481	0.754311	1.20748	1.03985	0.998489	1.26142	0.718375	3.03055	2.4632	2.50589	PSG2	19	43064211	43083045	-	2798	protein_coding	pregnancy specific beta-1-glycoprotein 2 [Source:HGNC Symbol;Acc:HGNC:9519]	-
ENSG00000140545	333.037	343.766	329.593	562.702	410.15	496.203	328.283	301.475	342.737	224.775	148.408	166.074	447.138	465.071	291.462	343.774	365.679	411.002	310.178	282.184	291.081	312.313	323.983	286.399	MFGE8	15	88898683	88913411	-	6837	protein_coding	milk fat globule-EGF factor 8 protein [Source:HGNC Symbol;Acc:HGNC:7036]	-
ENSG00000143164	9.07254	8.56272	8.97099	7.60508	10.7818	10.8026	11.9377	12.3635	10.5787	7.84628	6.53104	6.86317	7.28996	6.84887	8.39325	10.7247	8.50875	9.02179	6.74582	7.66788	7.12683	11.5269	10.233	11.1877	DCAF6	1	167935783	168075843	+	6306	protein_coding	DDB1 and CUL4 associated factor 6 [Source:HGNC Symbol;Acc:HGNC:30002]	-
ENSG00000177707	10.3775	9.59332	10.3716	4.83946	6.80548	5.23763	6.4936	6.86087	5.81898	9.43341	11.3059	12.2475	6.38648	7.08886	11.0323	8.52493	8.82757	7.92272	7.24544	8.21154	7.51746	8.01159	7.67564	9.8	NECTIN3	3	111070071	111275563	+	6184	protein_coding	nectin cell adhesion molecule 3 [Source:HGNC Symbol;Acc:HGNC:17664]	-
ENSG00000179855	2.55752	2.58723	2.53794	4.07109	3.54775	2.96163	2.85488	2.73948	3.67336	1.55525	1.43209	1.53306	2.63833	2.35649	2.34524	2.99688	2.07548	2.01943	2.83688	2.5367	2.3944	1.92567	2.07086	2.58762	GIPC3	19	3585553	3593541	+	4348	protein_coding	GIPC PDZ domain containing family member 3 [Source:HGNC Symbol;Acc:HGNC:18183]	-
ENSG00000257103	24.9966	25.2888	24.9014	23.6866	27.6242	26.6761	26.3485	26.4863	23.3041	16.6494	17.1624	15.7482	17.6435	16.4443	19.0392	23.8009	20.8976	21.7977	15.5984	17.1251	15.9458	20.7794	25.5429	25.5508	LSM14A	19	34172504	34229515	+	4748	protein_coding	LSM14A, mRNA processing body assembly factor [Source:HGNC Symbol;Acc:HGNC:24489]	-
ENSG00000025293	7.79788	8.73657	7.93033	7.4739	8.41049	7.85055	10.4198	9.47645	9.51863	6.40784	6.48618	6.51103	6.07457	5.9668	6.59368	7.09873	6.34757	7.08401	6.21259	6.71537	6.70748	5.36291	8.05569	8.20833	PHF20	20	35771974	35950381	+	8383	protein_coding	PHD finger protein 20 [Source:HGNC Symbol;Acc:HGNC:16098]	-
ENSG00000134569	0.598389	0.502744	0.749193	1.12047	0.926406	1.00048	0.638767	0.933216	1.02964	0.354515	0.342185	0.280927	0.531773	0.543106	0.381254	0.827228	0.904906	1.14221	0.545705	0.425941	0.443628	0.27915	0.82754	0.840863	LRP4	11	46856868	46918642	-	8597	protein_coding	LDL receptor related protein 4 [Source:HGNC Symbol;Acc:HGNC:6696]	-
ENSG00000103241	3.4583	3.94038	3.54842	2.37673	1.60946	2.53016	1.72455	1.93184	1.76961	3.18289	4.1834	3.68177	3.97296	3.13544	2.96925	2.38804	2.61718	2.42341	3.88299	4.12825	3.98707	2.88189	3.03514	2.62797	FOXF1	16	86510527	86515418	+	3516	protein_coding	forkhead box F1 [Source:HGNC Symbol;Acc:HGNC:3809]	Fork
ENSG00000171604	15.8776	16.0159	16.2881	23.3612	19.6638	22.7884	17.8648	14.6944	18.2673	11.2007	7.84064	8.10059	17.5167	19.4837	15.4106	15.3297	14.3564	17.6962	16.0656	13.87	16.6979	19.2304	17.5602	16.0998	CXXC5	5	139647299	139683882	+	3852	protein_coding	CXXC finger protein 5 [Source:HGNC Symbol;Acc:HGNC:26943]	-
ENSG00000084636	58.1972	53.2024	53.9963	96.1428	64.615	73.6261	61.455	57.6526	60.2406	40.5057	23.7028	28.1874	38.9187	40.5317	28.8391	47.4163	41.3847	45.8682	38.2905	34.1418	35.0301	51.7133	45.7888	53.8894	COL16A1	1	31652247	31704319	-	9269	protein_coding	collagen type XVI alpha 1 chain [Source:HGNC Symbol;Acc:HGNC:2193]	-
ENSG00000137094	3.83703	3.56788	3.60111	4.43728	3.72141	4.46358	4.03945	3.92691	4.44247	2.15028	2.53844	2.42702	3.51374	3.77943	3.46193	2.42221	3.85607	3.30731	3.23023	3.01062	3.11455	4.15524	3.85887	3.57061	DNAJB5	9	34989641	34998900	+	5891	protein_coding	DnaJ heat shock protein family (Hsp40) member B5 [Source:HGNC Symbol;Acc:HGNC:14887]	-
ENSG00000178980	20.9887	20.5946	17.2851	13.5601	11.6406	13.9106	18.9082	17.1769	22.8971	30.242	34.3793	31.9875	21.7484	23.5102	20.1208	7.71819	12.9366	13.1642	33.1145	29.9712	30.9566	36.959	20.4639	13.3273	SELENOW	19	47778572	47784686	+	5261	protein_coding	selenoprotein W [Source:HGNC Symbol;Acc:HGNC:10752]	-
ENSG00000157680	0.878919	0.887206	0.85742	0.415651	0.79527	0.594257	1.35383	1.76634	1.16745	0.811606	0.542354	0.534314	0.236846	0.191847	0.431998	0.660976	0.900576	0.905522	0.179675	0.212803	0.172359	0.456165	0.739936	0.866901	DGKI	7	137381037	137847092	-	15549	protein_coding	diacylglycerol kinase iota [Source:HGNC Symbol;Acc:HGNC:2855]	-
ENSG00000157064	1.75507	1.57003	1.4584	1.55124	1.73754	1.23474	1.94801	1.94407	1.62933	3.06399	3.56515	3.2022	1.77237	1.62913	2.00488	1.17186	1.39598	1.26173	2.4278	2.99253	2.57514	0.878291	1.90829	1.69923	NMNAT2	1	183248237	183418602	-	7165	protein_coding	nicotinamide nucleotide adenylyltransferase 2 [Source:HGNC Symbol;Acc:HGNC:16789]	-
ENSG00000135929	4.35494	5.0811	4.36364	10.2672	8.15022	10.8416	6.65417	5.18105	5.78433	3.43232	2.89279	2.73655	6.25799	7.116	5.18187	6.04477	7.48106	8.74345	5.53103	4.76235	4.80314	7.16908	4.9749	5.12004	CYP27A1	2	218781749	218815293	+	2983	protein_coding	cytochrome P450 family 27 subfamily A member 1 [Source:HGNC Symbol;Acc:HGNC:2605]	-
ENSG00000133083	0.0325335	0.0288311	0.0438657	0.0372278	0.0437399	0.0170955	0.00397933	0.013696	0.00892434	0.139137	0.119376	0.104166	0.0471152	0.039097	0.0760033	0.0510684	0.0927739	0.0614431	0.0623385	0.0491056	0.100389	0.0148397	0.0579975	0.0453726	DCLK1	13	35768652	36131306	-	14375	protein_coding	doublecortin like kinase 1 [Source:HGNC Symbol;Acc:HGNC:2700]	-
ENSG00000118363	25.058	23.5477	20.3755	20.3204	24.1777	26.5691	31.7282	27.3995	32.502	19.4829	20.5522	18.1418	23.8621	24.6316	23.8962	19.479	28.1006	29.2359	22.0078	21.8224	20.4807	29.3834	24.771	20.0496	SPCS2	11	74949247	74979031	+	2982	protein_coding	signal peptidase complex subunit 2 [Source:HGNC Symbol;Acc:HGNC:28962]	-
ENSG00000109762	15.3147	16.218	15.1286	7.7247	10.757	9.37359	10.4461	9.68881	9.31186	6.62132	5.00278	5.37283	6.16368	6.29504	8.28432	6.44977	7.27113	6.97368	6.54436	7.49634	7.26757	13.6974	16.7704	16.1856	SNX25	4	185204237	185370185	+	4567	protein_coding	sorting nexin 25 [Source:HGNC Symbol;Acc:HGNC:21883]	-
ENSG00000272695	1.33102	1.88054	1.68441	1.70819	2.12594	2.06468	1.78759	0.832101	1.84019	4.00098	4.16951	4.33041	3.57811	3.8094	4.49838	2.65607	2.27737	2.42211	4.32071	3.88747	3.88125	1.66657	3.07518	2.19972	GAS6-DT	13	113864168	113866833	+	1952	lincRNA	GAS6 divergent transcript [Source:HGNC Symbol;Acc:HGNC:43694]	-
ENSG00000154856	1.32028	0.996243	1.18987	1.32993	0.881656	0.802204	1.01065	1.07666	1.12249	1.84299	2.28523	2.292	4.34484	4.72841	1.56602	1.79883	1.12201	1.11902	3.20197	1.90043	2.55829	0.744809	0.635959	0.649341	APCDD1	18	10454628	10489948	+	5943	protein_coding	APC down-regulated 1 [Source:HGNC Symbol;Acc:HGNC:15718]	-
ENSG00000185650	44.0277	46.9638	49.7018	67.5639	58.5382	54.7121	21.8723	21.6721	20.797	33.1504	30.0923	30.7882	50.1891	56.1516	46.1658	57.4589	52.5524	53.1739	45.7865	45.4435	44.1276	24.2776	36.6447	36.5511	ZFP36L1	14	68787660	68796253	-	5160	protein_coding	ZFP36 ring finger protein like 1 [Source:HGNC Symbol;Acc:HGNC:1107]	Others
ENSG00000155380	17.3145	17.9894	18.5267	14.6776	18.1416	16.8581	18.6189	18.1239	17.3883	12.5777	10.9652	11.8847	13.3477	14.0228	16.3778	16.8947	16.8377	17.5957	14.2499	14.7421	14.8834	16.0231	19.7233	19.6967	SLC16A1	1	112911847	112957013	-	5312	protein_coding	solute carrier family 16 member 1 [Source:HGNC Symbol;Acc:HGNC:10922]	-
ENSG00000169499	13.8185	11.5699	13.0244	19.3103	17.2508	17.7404	17.7985	16.7465	18.8527	12.6488	11.1159	10.6839	16.3565	17.1835	14.1962	13.6376	14.0356	14.2519	16.668	15.771	16.0361	8.84479	14.3588	14.3164	PLEKHA2	8	38901235	38973909	+	6325	protein_coding	pleckstrin homology domain containing A2 [Source:HGNC Symbol;Acc:HGNC:14336]	-
ENSG00000122863	11.2127	10.8815	10.1713	14.6471	11.3243	12.4672	14.9778	15.7617	16.5467	9.53111	10.8259	10.5822	9.88107	10.3832	10.4848	8.53125	10.8489	10.5178	9.29468	9.88705	9.82712	5.61611	14.7924	13.1164	CHST3	10	71964365	72013564	+	6970	protein_coding	carbohydrate sulfotransferase 3 [Source:HGNC Symbol;Acc:HGNC:1971]	-
ENSG00000140450	6.44435	7.47354	8.97052	3.9932	4.60145	4.9246	3.14672	3.3603	2.18958	10.2564	5.05706	6.71397	8.58661	8.53603	8.78458	11.0423	7.21616	8.51041	6.14895	6.03484	5.96139	5.93284	6.85207	5.76629	ARRDC4	15	97960698	97973838	+	4072	protein_coding	arrestin domain containing 4 [Source:HGNC Symbol;Acc:HGNC:28087]	-
ENSG00000166897	0.431941	0.566313	0.584677	0.75937	0.458219	0.38057	0.475496	0.414744	0.40172	0.151833	0.133991	0.0880029	0.130143	0.103379	0.124408	0.569473	0.61756	0.692189	0.246097	0.160759	0.234747	0.425086	0.778463	0.711746	ELFN2	22	37367960	37427470	-	8782	protein_coding	extracellular leucine rich repeat and fibronectin type III domain containing 2 [Source:HGNC Symbol;Acc:HGNC:29396]	-
ENSG00000148344	42.4256	39.7834	41.2635	37.8435	26.3753	35.4882	26.218	24.3764	31.3614	16.6775	16.2656	16.5085	29.1354	31.0105	30.1138	24.1267	18.4288	20.1136	34.2243	33.3214	34.1417	53.3582	44.3534	37.1524	PTGES	9	129738331	129753047	-	1896	protein_coding	prostaglandin E synthase [Source:HGNC Symbol;Acc:HGNC:9599]	-
ENSG00000107796	178.204	168.349	157.778	173.265	184.502	228.423	224.41	225.989	257.545	81.6252	35.5859	39.7815	25.0482	34.2836	29.4647	22.0621	26.0063	31.7041	25.6301	26.5362	28.1073	196.673	188.52	155.698	ACTA2	10	88935074	88991339	-	2976	protein_coding	actin, alpha 2, smooth muscle, aorta [Source:HGNC Symbol;Acc:HGNC:130]	-
ENSG00000161202	28.5683	29.5848	27.0965	36.3365	30.3849	30.1473	26.3378	24.5327	27.3477	18.6507	16.0069	16.8012	22.3416	23.4288	19.4381	23.8415	23.0369	25.0314	21.0255	20.147	19.149	12.9557	26.6907	26.2118	DVL3	3	184155311	184173614	+	6368	protein_coding	dishevelled segment polarity protein 3 [Source:HGNC Symbol;Acc:HGNC:3087]	-
ENSG00000107798	18.9755	22.8145	19.4931	18.6711	16.6218	17.6978	16.8813	14.9364	17.2705	27.0404	23.1766	25.6171	30.726	30.8437	36.1216	22.212	26.6453	25.7344	39.1427	37.8914	38.3024	20.1807	27.3037	23.4015	LIPA	10	89213569	89414557	-	4910	protein_coding	lipase A, lysosomal acid type [Source:HGNC Symbol;Acc:HGNC:6617]	-
ENSG00000171451	10.4788	11.5481	11.5024	9.40269	12.0549	9.96294	7.52622	8.75849	6.42042	14.9694	11.631	13.3439	16.3573	17.6131	23.7668	19.6554	12.514	11.7092	15.342	17.7473	16.7145	9.62415	8.49664	11.6621	DSEL	18	67506582	67516980	-	9531	protein_coding	dermatan sulfate epimerase like [Source:HGNC Symbol;Acc:HGNC:18144]	-
ENSG00000124212	3.92122	3.28985	3.17279	6.19067	5.13168	5.86728	3.30155	3.25545	3.4377	0.213396	0.00878821	0.0606055	0.0606992	0.247971	0.0580243	4.56433	2.10359	3.24082	0.198417	0.118619	0.221712	3.28832	3.49685	3.9554	PTGIS	20	49503874	49568146	-	5579	protein_coding	prostaglandin I2 synthase [Source:HGNC Symbol;Acc:HGNC:9603]	-
ENSG00000147883	2.94518	2.77212	2.8192	2.87082	2.92327	3.4034	4.11613	4.19668	3.9991	2.5348	1.60693	1.59501	2.88946	2.65274	4.22795	2.15954	2.45385	2.18936	1.87053	2.71798	1.99398	2.08957	2.82151	2.04927	CDKN2B	9	22002903	22009363	-	4058	protein_coding	cyclin dependent kinase inhibitor 2B [Source:HGNC Symbol;Acc:HGNC:1788]	-
ENSG00000183726	64.1996	63.4953	60.3756	57.547	70.1779	75.1656	86.2572	83.1833	88.8794	54.8414	62.7893	57.2974	47.1217	48.9627	58.395	33.1533	43.8675	43.9566	54.5831	56.7198	58.2947	79.1193	71.1143	60.5051	TMEM50A	1	25337917	25362361	+	3410	protein_coding	transmembrane protein 50A [Source:HGNC Symbol;Acc:HGNC:30590]	-
ENSG00000166147	77.3671	73.4101	72.9284	160.788	139.003	121.691	136.415	146.504	131.559	98.7008	70.8403	73.2646	119.034	116.542	92.9879	159.125	106.873	115.77	86.7755	88.003	87.7543	28.3938	96.4576	100.94	FBN1	15	48408306	48645849	-	16057	protein_coding	fibrillin 1 [Source:HGNC Symbol;Acc:HGNC:3603]	-
ENSG00000108846	3.76725	4.24928	4.97536	12.2931	8.03556	8.29723	3.12968	3.05641	2.82221	1.87731	1.83593	1.76852	4.91811	5.25676	5.24854	9.78818	7.42598	7.81442	3.22395	3.2444	2.93236	4.60966	7.08204	6.81245	ABCC3	17	50634777	50692252	+	9614	protein_coding	ATP binding cassette subfamily C member 3 [Source:HGNC Symbol;Acc:HGNC:54]	-
ENSG00000188015	3.37352	3.22382	3.4429	2.62941	2.67745	3.13939	3.77359	2.8862	4.7688	8.42724	9.60053	8.75011	8.73197	8.32956	5.72014	3.26698	3.58426	4.3523	10.5977	10.8101	10.6316	8.93489	3.3756	3.58557	S100A3	1	153547329	153549372	-	955	protein_coding	S100 calcium binding protein A3 [Source:HGNC Symbol;Acc:HGNC:10493]	-
ENSG00000139132	0.747988	0.919099	0.953443	0.302089	0.477186	0.434665	0.39287	0.578841	0.325878	0.913986	1.07017	1.22245	0.211073	0.162695	0.513946	0.561166	0.460058	0.268845	0.307478	0.439979	0.436399	0.301045	0.313751	0.690338	FGD4	12	32399529	32646050	+	10629	protein_coding	FYVE, RhoGEF and PH domain containing 4 [Source:HGNC Symbol;Acc:HGNC:19125]	-
ENSG00000142197	3.25705	2.98328	2.81317	2.59848	2.51133	2.37311	5.06781	4.96561	5.13575	2.80033	3.37722	3.21483	1.35006	1.51289	1.7118	2.17468	2.75192	2.70998	1.66369	1.7491	1.66659	1.39379	3.08988	2.91927	DOP1B	21	36156782	36294274	+	9030	protein_coding	DOP1 leucine zipper like protein B [Source:HGNC Symbol;Acc:HGNC:1291]	-
ENSG00000148908	29.4264	30.5491	29.1037	41.0667	40.4778	48.2073	45.1409	41.2788	45.3924	28.5652	29.3707	27.9708	38.5434	40.5043	30.1869	22.3545	30.074	32.0365	52.7969	40.3478	47.4634	70.837	35.9145	33.037	RGS10	10	119499828	119542708	-	1252	protein_coding	regulator of G protein signaling 10 [Source:HGNC Symbol;Acc:HGNC:9992]	-
ENSG00000135679	5.49595	5.59353	5.92337	2.81377	3.70454	3.12272	3.34588	4.28693	2.66058	8.55708	5.65071	7.0614	3.35543	3.73612	5.72062	6.15142	4.2868	4.27879	3.65465	4.47692	3.969	5.53213	6.53131	7.32803	MDM2	12	68808176	68850686	+	13284	protein_coding	MDM2 proto-oncogene [Source:HGNC Symbol;Acc:HGNC:6973]	-
ENSG00000164845	7.16192	6.84987	5.98125	6.12925	4.89177	5.19185	3.2227	2.47586	3.29107	7.90496	6.26432	7.4835	7.32472	6.95891	6.96123	6.96997	4.87475	5.59281	8.43191	8.25553	8.45153	8.26241	5.64756	6.2336	FAM86FP	12	8232512	8242948	-	994	transcribed_unprocessed_pseudogene	family with sequence similarity 86 member F, pseudogene [Source:HGNC Symbol;Acc:HGNC:42357]	-
ENSG00000162654	28.6658	24.0808	23.7002	16.1517	18.8139	16.2361	24.9463	25.0639	22.791	17.1925	13.3076	14.4112	11.1162	12.3621	16.3721	13.3594	12.1747	10.9559	12.7846	15.0133	14.1065	13.5088	21.0821	25.5574	GBP4	1	89181148	89198932	-	6127	protein_coding	guanylate binding protein 4 [Source:HGNC Symbol;Acc:HGNC:20480]	-
ENSG00000165507	4.72709	5.44567	6.25942	15.0898	12.3965	15.9707	3.62919	3.15576	3.83269	1.43871	1.95854	1.54037	3.72289	2.98954	3.6675	10.9968	12.1618	18.2254	3.09658	3.11005	2.88922	12.4061	8.19068	7.4988	DEPP1	10	44970981	44978810	-	2979	protein_coding	DEPP1, autophagy regulator [Source:HGNC Symbol;Acc:HGNC:23355]	-
ENSG00000173473	8.21759	8.31759	8.72533	12.1315	10.7467	9.55345	14.3662	14.8465	14.7921	10.2842	10.2163	9.78689	9.65093	10.1224	10.3319	9.45243	10.4027	10.0921	8.93599	10.0586	8.84485	5.50392	10.0329	10.4724	SMARCC1	3	47585272	47782106	-	7645	protein_coding	SWI/SNF related, matrix associated, actin dependent regulator of chromatin subfamily c member 1 [Source:HGNC Symbol;Acc:HGNC:11104]	MYB
ENSG00000119977	19.1214	19.0498	19.4529	17.4854	14.2283	16.2561	16.1155	14.1109	16.419	25.7093	22.7729	23.6942	24.1004	23.9702	22.1847	10.2355	14.179	12.5416	24.4837	24.7626	27.6803	17.0928	18.7799	17.1844	TCTN3	10	95663396	95694143	-	3223	protein_coding	tectonic family member 3 [Source:HGNC Symbol;Acc:HGNC:24519]	-
ENSG00000121904	0.171713	0.176084	0.0868217	0.179108	0.145442	0.165122	0.27724	0.276502	0.303814	0.110156	0.102612	0.114392	0.0792655	0.0523825	0.0646294	0.144036	0.315833	0.309038	0.136449	0.148219	0.0738012	0.0793034	0.116323	0.221518	CSMD2	1	33513999	34165842	-	18157	protein_coding	CUB and Sushi multiple domains 2 [Source:HGNC Symbol;Acc:HGNC:19290]	-
ENSG00000184898	2.46762	2.32208	2.85502	1.89376	2.54153	2.34442	1.77054	1.40867	1.33264	3.77579	2.55697	3.33828	2.9973	2.99702	3.54291	3.37523	1.866	2.18088	3.12901	3.53545	3.33248	1.8994	2.23879	2.7885	RBM43	2	151247940	151261879	-	4717	protein_coding	RNA binding motif protein 43 [Source:HGNC Symbol;Acc:HGNC:24790]	-
ENSG00000134243	29.703	34.0439	32.3889	39.8037	45.7477	41.7073	30.6997	31.3751	28.0243	21.622	17.6902	17.6336	19.4829	20.2144	24.7427	17.3209	16.6121	17.2996	20.8376	26.3795	25.5612	16.8025	27.9058	27.3899	SORT1	1	109309568	109397951	-	9160	protein_coding	sortilin 1 [Source:HGNC Symbol;Acc:HGNC:11186]	-
ENSG00000152127	56.143	55.6797	56.6815	45.9403	41.7806	39.959	26.941	26.8765	27.0244	50.6803	38.3296	40.2841	48.459	48.9676	51.5597	24.8664	20.4806	20.5024	40.9141	46.5767	44.2988	17.8741	44.4946	43.2071	MGAT5	2	134119983	134454621	+	8578	protein_coding	alpha-1,6-mannosylglycoprotein 6-beta-N-acetylglucosaminyltransferase [Source:HGNC Symbol;Acc:HGNC:7049]	-
ENSG00000165757	13.8168	13.4156	13.808	12.9142	12.9431	11.6171	15.1619	17.2205	14.7635	22.1966	27.0422	25.3214	13.3374	14.126	14.5316	10.5603	12.7499	11.1337	17.4509	19.0291	17.4197	6.89956	16.6246	16.3829	JCAD	10	30012800	30115494	-	9515	protein_coding	junctional cadherin 5 associated [Source:HGNC Symbol;Acc:HGNC:29283]	-
ENSG00000003137	0.124339	0.200701	0.15268	0.870096	0.68539	0.764439	0.296565	0.314066	0.281388	0.00949579	0.0195531	0.00963163	0.101288	0.103447	0.161375	0.118936	0.0531854	0.1036	0.052555	0.0175945	0.0308308	0.0850729	0.0775806	0.043352	CYP26B1	2	72129238	72148038	-	5015	protein_coding	cytochrome P450 family 26 subfamily B member 1 [Source:HGNC Symbol;Acc:HGNC:20581]	-
ENSG00000169122	0.220762	0.215602	0.300696	0.341449	0.483369	0.278411	0.335603	0.328598	0.3893	0.00963411	0.0694327	0.00977192	0.0428182	0.0787154	0.0245588	0.399133	0.368728	0.294306	0.0639847	0.0535524	0.114693	0.226569	0.157421	0.340872	FAM110B	8	57994509	58204279	+	4943	protein_coding	family with sequence similarity 110 member B [Source:HGNC Symbol;Acc:HGNC:28587]	-
ENSG00000198858	17.1863	16.5186	16.359	32.2836	23.9994	30.2509	26.2123	25.384	29.1109	17.7473	18.1228	17.4785	25.4668	23.2901	21.0192	19.985	25.993	27.1111	22.0156	20.8282	20.3053	23.5359	19.5483	16.7819	R3HDM4	19	896503	913245	-	2957	protein_coding	R3H domain containing 4 [Source:HGNC Symbol;Acc:HGNC:28270]	-
ENSG00000166448	5.6833	6.47553	5.60231	5.61466	4.22501	5.4388	2.34307	2.33275	2.18718	1.12339	0.315437	0.517935	1.75203	1.96552	1.32771	2.75507	2.35475	2.44012	1.08523	1.25836	1.29317	6.37033	5.98363	6.41088	TMEM130	7	98846488	98870771	-	4663	protein_coding	transmembrane protein 130 [Source:HGNC Symbol;Acc:HGNC:25429]	-
ENSG00000168621	0.0851257	0.096992	0.189734	0.163775	0.313915	0.241549	0.348063	0.541386	0.495376	0.100302	0.045897	0.0339124	0.00990641	0.0505877	0.0189397	0.0322128	0.249684	0.279658	0.0493449	0.0206498	0.0120615	0.0499229	0.26015	0.1908	GDNF	5	37812677	37839686	-	4273	protein_coding	glial cell derived neurotrophic factor [Source:HGNC Symbol;Acc:HGNC:4232]	-
ENSG00000176485	15.2087	17.0058	14.7871	12.5636	12.5645	14.6218	12.4466	11.3099	13.2569	7.61086	8.04045	7.2857	6.98256	7.67247	7.05146	7.98072	10.1577	12.3219	7.81555	7.61734	8.20386	29.5232	16.5173	14.0417	PLA2G16	11	63573195	63616883	-	3116	protein_coding	phospholipase A2 group XVI [Source:HGNC Symbol;Acc:HGNC:17825]	-
ENSG00000146267	0.0623807	0.106615	0.0849678	0.158844	0.118614	0.160151	0.191298	0.240571	0.23651	0.0490016	0.0504504	0.0538445	0.0617057	0.070435	0.0555167	0.0904889	0.198218	0.178205	0.0361603	0.0567462	0.035355	0.109752	0.147746	0.228372	FAXC	6	99271169	99350062	-	11662	protein_coding	failed axon connections homolog [Source:HGNC Symbol;Acc:HGNC:20742]	-
ENSG00000267013	0.0819608	0.112063	0.142084	0.0519437	0.0528927	0.0465137	0.180451	0.139741	0.182111	0.766148	0.726935	0.868533	0.387247	0.586431	0.306357	0.217106	0.196328	0.180288	0.781545	0.793294	0.76414	0.15141	0.0350669	0.0514378	LINC01929	18	55105904	55124306	-	3170	lincRNA	long intergenic non-protein coding RNA 1929 [Source:HGNC Symbol;Acc:HGNC:52751]	-
ENSG00000240747	0.247191	0.201178	0.198956	0.195826	0.398807	0.183705	0.621982	0.485009	0.610269	0.0647249	0.0832984	0.0492381	0.143833	0.0440696	0.137495	0.249442	0.332311	0.264809	0.0537336	0.0449728	0.175123	0.670477	0.302173	0.221621	KRBOX1	3	42809483	42942792	+	2943	protein_coding	KRAB box domain containing 1 [Source:HGNC Symbol;Acc:HGNC:38708]	-
ENSG00000184164	8.69238	7.35928	7.57799	10.5125	8.06698	10.3247	9.94544	8.82434	11.711	15.9783	16.4128	16.45	16.9894	16.1964	14.3526	7.11545	11.5073	11.2864	17.8907	16.2208	16.7638	15.808	10.6427	8.70273	CRELD2	22	49918167	49927540	+	5165	protein_coding	cysteine rich with EGF like domains 2 [Source:HGNC Symbol;Acc:HGNC:28150]	-
ENSG00000101335	506.922	495.376	472.025	576.374	484.926	657.777	601.857	554.122	666.084	432.695	368.216	387.174	413.502	455.77	408.491	219.683	324.227	349.397	407.668	392.67	415.288	898.029	558.627	449.907	MYL9	20	36541484	36551447	+	2821	protein_coding	myosin light chain 9 [Source:HGNC Symbol;Acc:HGNC:15754]	-
ENSG00000134030	30.2156	32.4321	31.4951	45.2514	37.6481	40.1023	26.5676	25.9772	30.3376	19.6835	15.1446	15.8385	38.9437	37.1157	32.0071	37.2719	33.2199	37.299	29.9812	28.5462	28.9381	21.997	29.3207	28.5049	CTIF	18	48539046	48863217	+	8100	protein_coding	cap binding complex dependent translation initiation factor [Source:HGNC Symbol;Acc:HGNC:23925]	-
ENSG00000151640	0.376307	0.354196	0.311994	0.881374	0.58072	0.711863	0.594362	0.635397	0.727069	0.164936	0.0463124	0.0760432	0.133281	0.231407	0.114667	0.303375	0.419907	0.703429	0.132778	0.180585	0.113593	0.789205	0.630011	0.735882	DPYSL4	10	132186900	132205776	+	3176	protein_coding	dihydropyrimidinase like 4 [Source:HGNC Symbol;Acc:HGNC:3016]	-
ENSG00000123358	2.7424	2.24815	2.74134	2.57883	2.35014	3.00489	2.24264	1.9769	2.19821	1.26642	1.04175	1.15873	0.934221	1.0608	1.13712	1.40255	1.78548	1.94433	0.96104	1.19141	1.15865	1.79107	2.54476	2.31716	NR4A1	12	52022832	52059507	+	7295	protein_coding	nuclear receptor subfamily 4 group A member 1 [Source:HGNC Symbol;Acc:HGNC:7980]	NGFIB-like
ENSG00000157110	9.68164	9.93076	10.6512	15.9895	12.7616	14.8863	8.81325	8.37142	9.43733	6.12663	5.58313	5.87895	7.83469	8.15173	7.04542	8.39445	7.31197	7.5045	8.13916	8.2447	8.55806	12.1457	11.0963	11.3927	RBPMS	8	30384479	30572261	+	8931	protein_coding	RNA binding protein, mRNA processing factor [Source:HGNC Symbol;Acc:HGNC:19097]	-
ENSG00000219438	0.09826	0.186595	0.0709748	0.415157	0.409531	0.418228	0.468728	0.263706	0.283016	0	0	0	0	0	0	0.202441	0.238172	0.22924	0.0166129	0	0	0.470609	0.402888	0.359724	FAM19A5	22	48489460	48850912	+	3173	protein_coding	family with sequence similarity 19 member A5, C-C motif chemokine like [Source:HGNC Symbol;Acc:HGNC:21592]	-
ENSG00000133169	1.9847	3.83747	2.65865	1.00055	1.84359	2.33232	2.64828	1.53813	3.34082	0.275587	0.510723	0.279529	0.489932	0.300224	0.608844	1.00897	2.62403	2.34522	0	0.0510628	0.178954	3.58003	2.12288	0.880714	BEX1	X	103062651	103064240	-	864	protein_coding	brain expressed X-linked 1 [Source:HGNC Symbol;Acc:HGNC:1036]	-
ENSG00000072041	0.224872	0.20902	0.148751	0.16408	0.133662	0.184709	0.143317	0.078474	0.0657434	0.292854	0.502522	0.429063	0.29888	0.236322	0.281101	0.271706	0.263252	0.218922	0.240122	0.266287	0.311076	0.0668069	0.20888	0.117606	SLC6A15	12	84859488	84913615	-	8781	protein_coding	solute carrier family 6 member 15 [Source:HGNC Symbol;Acc:HGNC:13621]	-
ENSG00000125744	5.50444	5.81462	6.32906	10.7935	8.69936	10.9137	8.00275	8.51242	9.33035	5.67692	4.42143	4.66915	9.5563	9.27931	6.74828	5.97965	6.31529	6.1936	12.3723	8.82911	10.1868	9.88204	6.2653	6.22755	RTN2	19	45485289	45497061	-	3238	protein_coding	reticulon 2 [Source:HGNC Symbol;Acc:HGNC:10468]	-
ENSG00000131981	67.0947	63.1094	64.4511	46.4549	38.4025	48.5754	39.1137	33.224	42.4413	64.2501	56.4749	59.7082	86.9913	75.8593	67.323	53.1363	49.0535	52.9743	95.9912	84.8315	90.8648	80.1843	55.4187	47.9128	LGALS3	14	55124110	55145413	+	2397	protein_coding	galectin 3 [Source:HGNC Symbol;Acc:HGNC:6563]	-
ENSG00000115084	21.3436	23.2612	22.7169	6.47477	9.41383	8.40393	8.31343	8.87877	6.50483	13.618	12.6838	13.1964	8.42622	8.71613	11.7182	8.92985	6.56214	6.63664	9.55838	11.7688	10.6054	13.3164	18.843	20.4342	SLC35F5	2	113705011	113756823	-	7445	protein_coding	solute carrier family 35 member F5 [Source:HGNC Symbol;Acc:HGNC:23617]	-
ENSG00000143013	5.32727	5.74507	5.17353	9.85908	9.66552	9.80799	7.33546	7.17247	8.19253	4.91481	4.83318	3.90031	6.70547	6.33697	5.62607	10.7605	10.7839	11.4903	6.74159	5.74075	5.81391	7.57026	6.46047	5.97292	LMO4	1	87328468	87348923	+	5833	protein_coding	LIM domain only 4 [Source:HGNC Symbol;Acc:HGNC:6644]	-
ENSG00000183508	2.26791	2.65612	2.88993	1.3958	0.867358	1.02555	0.944927	1.56621	1.24919	0.554796	0.196084	0.33596	0.176651	0.36835	0.295517	0.295188	0.386491	0.406538	0.164985	0.322199	0.31366	1.81754	1.79761	1.86184	TENT5C	1	117605934	117628372	+	5751	protein_coding	terminal nucleotidyltransferase 5C [Source:HGNC Symbol;Acc:HGNC:24712]	-
ENSG00000277443	76.3828	67.835	69.8104	109.745	96.7974	102.334	98.7235	86.5351	89.8161	65.5003	56.8283	61.0025	117.722	104.516	94.3703	84.7659	64.7315	76.9307	87.6695	84.7897	92.9265	103.117	89.6966	79.0179	MARCKS	6	113857362	113863471	+	4275	protein_coding	myristoylated alanine rich protein kinase C substrate [Source:HGNC Symbol;Acc:HGNC:6759]	-
ENSG00000164828	11.4652	12.2614	11.6158	14.4258	13.1881	13.3412	11.8125	12.056	13.4739	8.68886	8.26497	8.36738	10.1426	9.28993	8.76718	10.9664	12.7367	12.7349	9.39465	9.34586	9.33816	6.57878	10.7576	10.3496	SUN1	7	816615	896435	+	11811	protein_coding	Sad1 and UNC84 domain containing 1 [Source:HGNC Symbol;Acc:HGNC:18587]	-
ENSG00000184524	1.70164	1.72342	1.66615	1.84732	1.67771	2.35464	1.17944	1.07454	1.47814	4.04305	2.91382	3.13425	4.08156	4.22098	2.28212	1.61379	1.15921	1.00823	6.07363	5.0031	5.21951	2.65195	1.48306	2.04358	CEND1	11	787104	790123	-	1649	protein_coding	cell cycle exit and neuronal differentiation 1 [Source:HGNC Symbol;Acc:HGNC:24153]	-
ENSG00000255248	13.2475	14.7459	13.8154	7.79774	10.2172	9.89582	7.76968	8.58716	8.35836	5.38735	5.10908	5.86808	5.34121	5.18296	7.23084	8.00476	7.90245	8.50426	6.74646	6.95059	6.77435	17.7336	11.3226	14.4987	MIR100HG	11	122028327	122556721	-	19385	processed_transcript	mir-100-let-7a-2-mir-125b-1 cluster host gene [Source:HGNC Symbol;Acc:HGNC:39522]	-
ENSG00000160691	135.904	133.536	134.406	177.508	131.39	139.061	116.158	105.91	124.816	174.199	163.563	165.043	183.408	178.116	169.995	87.5896	104.859	99.7112	236.576	220.419	225.515	79.9951	142.293	124.378	SHC1	1	154962298	154974395	-	4342	protein_coding	SHC adaptor protein 1 [Source:HGNC Symbol;Acc:HGNC:10840]	-
ENSG00000130635	105.895	99.2211	100.342	266.701	194.13	205.44	162.815	161.204	167.023	112.22	59.8572	69.3867	118.781	116.034	95.0228	196.866	191.019	235.442	98.7215	89.6087	92.4925	60.9466	112.404	112.752	COL5A1	9	134641774	134844843	+	11189	protein_coding	collagen type V alpha 1 chain [Source:HGNC Symbol;Acc:HGNC:2209]	-
ENSG00000088881	2.02708	2.15036	2.44773	4.96155	3.05613	3.34539	2.0622	1.92007	2.10533	1.01213	0.501242	0.805693	3.40508	2.81469	1.77448	4.23391	4.09021	4.06755	2.04214	1.67357	1.73321	2.683	2.8112	2.12029	EBF4	20	2692878	2760108	+	3717	protein_coding	early B cell factor 4 [Source:HGNC Symbol;Acc:HGNC:29278]	COE
ENSG00000103888	131.132	141.549	144.673	60.7569	45.9656	47.0341	27.6069	23.4701	22.2874	5.79255	1.60193	2.10425	4.8601	4.89561	5.57511	34.2864	36.7661	45.854	3.26471	4.01181	4.78125	53.9669	136.243	153.351	CEMIP	15	80779343	80951776	+	7621	protein_coding	cell migration inducing hyaluronidase 1 [Source:HGNC Symbol;Acc:HGNC:29213]	-
ENSG00000075618	103.462	96.7481	90.0569	182.323	135.164	164.954	199.916	185.522	225.615	112.333	139.97	131.498	154.037	145.013	138.448	87.9111	131.761	124.992	147.63	134.386	138.982	121.842	118.93	110.604	FSCN1	7	5592823	5606655	+	3692	protein_coding	fascin actin-bundling protein 1 [Source:HGNC Symbol;Acc:HGNC:11148]	-
ENSG00000162520	7.52549	6.9615	6.4842	7.36656	8.07815	8.07647	10.1709	7.80575	8.49853	5.31251	4.8931	5.11146	5.03785	6.24865	6.45207	6.31582	6.69299	7.00291	5.21534	5.31393	5.23221	3.70114	7.82629	7.49745	SYNC	1	32680360	32703596	-	3487	protein_coding	syncoilin, intermediate filament protein [Source:HGNC Symbol;Acc:HGNC:28897]	-
ENSG00000149639	8.18193	8.85674	8.02383	12.2914	10.3242	9.59078	16.4636	16.2581	17.0069	11.0334	12.1569	11.5073	8.76654	8.94194	9.21209	9.26249	11.3898	11.5087	8.9829	8.61776	8.2616	2.25969	7.66039	8.21325	SOGA1	20	36777442	36863686	-	15128	protein_coding	suppressor of glucose, autophagy associated 1 [Source:HGNC Symbol;Acc:HGNC:16111]	-
ENSG00000188549	11.7004	11.66	11.8089	12.0755	10.8226	10.576	7.89872	7.60256	8.49839	13.5318	11.5555	11.5836	11.893	10.3965	9.4723	10.0072	8.60671	8.62698	11.0128	10.9444	10.6578	6.55442	10.9016	10.8995	CCDC9B	15	40331452	40340967	-	7510	protein_coding	coiled-coil domain containing 9B [Source:HGNC Symbol;Acc:HGNC:33488]	-
ENSG00000214753	8.74048	8.84384	9.22269	13.7725	12.9947	13.5579	13.3713	14.3861	16.0359	9.55769	9.68639	9.38227	10.2777	9.49896	9.44376	10.9791	12.4761	13.104	8.7303	9.0664	8.70716	10.5557	8.52803	9.22268	HNRNPUL2	11	62712630	62727472	-	5416	protein_coding	heterogeneous nuclear ribonucleoprotein U like 2 [Source:HGNC Symbol;Acc:HGNC:25451]	-
ENSG00000178038	1.50318	1.97421	1.35763	1.82715	1.50879	1.41636	1.02949	0.782564	0.906524	0.431153	0.406007	0.399989	0.570197	0.486882	0.580812	0.6535	0.628258	0.544969	0.424868	0.526087	0.46093	1.4544	1.58329	1.65032	ALS2CL	3	46668997	46693704	-	9057	protein_coding	ALS2 C-terminal like [Source:HGNC Symbol;Acc:HGNC:20605]	-
ENSG00000233532	0.233294	0.237834	0.255429	0.175089	0.108954	0.162593	0.162201	0.127935	0.106098	0.708919	0.509758	0.604924	0.230055	0.408622	0.468519	0.0975747	0.241599	0.184153	0.548053	0.521246	0.426242	0.327642	0.197002	0.256865	LINC00460	13	106374477	106384315	+	4232	lincRNA	long intergenic non-protein coding RNA 460 [Source:HGNC Symbol;Acc:HGNC:42809]	-
ENSG00000115468	1.66854	2.05633	1.40199	1.82088	1.59319	1.94859	3.01758	2.99965	3.46779	1.59154	1.44582	1.63013	0.970874	0.849913	1.20652	0.586301	1.17981	1.10652	1.03629	1.18535	1.11453	1.04843	1.42048	1.06853	EFHD1	2	232606057	232682781	+	3052	protein_coding	EF-hand domain family member D1 [Source:HGNC Symbol;Acc:HGNC:29556]	-
ENSG00000181788	10.1266	10.6332	9.75852	18.8288	13.4226	16.4145	15.0603	12.2063	14.5592	8.47977	8.52441	8.50879	11.9372	11.7125	10.2824	15.516	17.4283	19.4958	10.5345	9.84527	10.2802	11.4934	11.4475	9.30454	SIAH2	3	150741127	150763477	-	2617	protein_coding	siah E3 ubiquitin protein ligase 2 [Source:HGNC Symbol;Acc:HGNC:10858]	-
ENSG00000076356	0.705109	0.730363	0.555613	1.42784	1.76722	1.57994	2.97616	3.33943	3.23488	0.663472	1.7184	1.38448	0.955276	0.909756	0.866199	1.18525	2.54512	2.09617	0.76883	0.755527	0.815286	0.301847	0.713869	0.678372	PLXNA2	1	208022242	208244320	-	13781	protein_coding	plexin A2 [Source:HGNC Symbol;Acc:HGNC:9100]	-
ENSG00000103495	6.21363	7.48532	5.87431	10.4206	7.88345	8.97707	10.8398	9.25684	10.5808	5.69445	6.77233	6.09297	10.5342	7.8963	7.37927	7.21486	8.90606	9.77133	6.84483	5.31333	7.75141	6.33143	7.15383	5.81685	MAZ	16	29806106	29811164	+	3504	protein_coding	MYC associated zinc finger protein [Source:HGNC Symbol;Acc:HGNC:6914]	zf-C2H2
ENSG00000267279	1.82023	1.82706	2.89252	1.64799	1.95778	1.80365	2.33773	2.1757	3.20986	4.76611	8.26017	7.49315	2.85966	3.31724	3.8811	2.14294	2.81778	2.55661	6.85836	5.3722	5.54504	3.86966	2.17874	1.90393	AC090409.1	18	61585746	61606916	-	1199	lincRNA	novel transcript	-
ENSG00000069020	0.694022	0.758491	0.761164	0.639571	0.719809	0.736824	0.495044	0.469561	0.480804	1.19419	0.882029	0.829456	0.824968	0.79836	0.76104	0.984856	0.754282	0.771811	0.944698	0.853805	0.972827	0.319799	0.632506	0.703714	MAST4	5	66596361	67169595	+	14675	protein_coding	microtubule associated serine/threonine kinase family member 4 [Source:HGNC Symbol;Acc:HGNC:19037]	-
ENSG00000031081	4.74557	4.38498	4.27176	7.37415	6.17326	5.70373	7.16255	7.26971	7.48479	5.14579	4.8695	4.84879	4.71387	4.48263	4.97616	5.10449	5.03568	5.40927	5.08365	5.00703	5.33292	1.78449	5.04635	5.5372	ARHGAP31	3	119294373	119420714	+	9384	protein_coding	Rho GTPase activating protein 31 [Source:HGNC Symbol;Acc:HGNC:29216]	-
ENSG00000064961	30.1378	29.8566	27.5359	48.2949	38.5375	44.8551	43.8699	41.3208	52.2695	25.4713	30.9787	28.6409	36.9853	36.3276	34.6526	28.407	35.5679	35.5755	44.6903	36.1571	40.9023	47.108	31.53	28.5221	HMG20B	19	3572777	3579088	+	3857	protein_coding	high mobility group 20B [Source:HGNC Symbol;Acc:HGNC:5002]	HMG
ENSG00000149485	8.43703	10.3366	9.53206	13.1786	14.5297	12.1841	9.90286	10.4935	11.6437	7.42018	7.12197	6.68115	16.7251	14.3093	15.3038	14.2938	19.3287	18.9183	14.7626	14.7061	14.7865	5.1297	9.27436	8.77186	FADS1	11	61799625	61829318	-	10230	protein_coding	fatty acid desaturase 1 [Source:HGNC Symbol;Acc:HGNC:3574]	-
ENSG00000116560	17.7386	16.8308	18.9357	16.3974	17.6509	16.6391	28.8094	29.8727	28.0207	18.3085	21.1541	19.2404	13.0137	13.3784	17.753	19.8207	16.9352	15.3642	14.4452	16.7894	15.7337	16.9412	16.556	21.782	SFPQ	1	35176378	35193148	-	7426	protein_coding	splicing factor proline and glutamine rich [Source:HGNC Symbol;Acc:HGNC:10774]	-
ENSG00000164236	4.66888	4.04879	4.2955	6.04247	5.46302	4.23018	2.66631	2.4049	2.42596	4.80936	3.91413	3.7623	7.16102	7.53902	5.94376	5.25743	3.20808	3.64852	7.08009	6.80512	6.46408	1.43369	3.76676	3.95019	ANKRD33B	5	10564330	10657816	+	9783	protein_coding	ankyrin repeat domain 33B [Source:HGNC Symbol;Acc:HGNC:35240]	-
ENSG00000181634	0.18443	0.112575	0.0913487	0.0521807	0.0850145	0.049841	0.0145019	0.00623907	0.00813077	0.344076	0.111868	0.214297	0.273651	0.153442	0.27698	0.0290796	0.0338097	0.0526866	0.26059	0.190141	0.222122	0.0540805	0.105681	0.117124	TNFSF15	9	114784635	114806126	-	7889	protein_coding	TNF superfamily member 15 [Source:HGNC Symbol;Acc:HGNC:11931]	-
ENSG00000168795	3.08837	2.69994	2.61853	3.69216	3.72338	3.4735	4.33936	4.41459	4.44999	2.4598	2.75506	2.62026	3.07389	2.76567	2.77227	3.34172	4.31379	4.01991	2.46076	2.61258	2.36141	1.6943	2.75082	2.61954	ZBTB5	9	37438114	37465399	-	4627	protein_coding	zinc finger and BTB domain containing 5 [Source:HGNC Symbol;Acc:HGNC:23836]	-
ENSG00000106392	3.18903	3.2467	3.37588	1.11814	1.5521	1.22165	1.67101	1.88556	1.19165	2.6419	3.91984	3.43472	1.50772	1.44569	2.33819	2.16329	2.65985	2.51624	1.68167	1.82013	1.82911	2.78779	2.52091	3.46798	C1GALT1	7	7156934	7248651	+	7805	protein_coding	core 1 synthase, glycoprotein-N-acetylgalactosamine 3-beta-galactosyltransferase 1 [Source:HGNC Symbol;Acc:HGNC:24337]	-
ENSG00000104695	24.6123	24.6738	23.0489	34.7025	30.8533	35.2949	33.3388	30.0922	31.7878	22.4715	21.8331	21.595	30.5103	30.1936	26.4329	26.9642	28.4877	30.7868	23.73	23.505	22.8706	27.2319	24.2213	21.4233	PPP2CB	8	30774457	30814314	-	4516	protein_coding	protein phosphatase 2 catalytic subunit beta [Source:HGNC Symbol;Acc:HGNC:9300]	-
ENSG00000205683	0.995665	1.15165	1.05916	0.40036	0.444183	0.342455	0.423479	0.414394	0.307264	0.684354	1.44476	1.31817	0.694339	0.677759	0.845829	0.659355	1.18088	0.889935	0.956465	1.01826	1.05487	0.603825	0.750331	0.836316	DPF3	14	72619296	72894116	-	6889	protein_coding	double PHD fingers 3 [Source:HGNC Symbol;Acc:HGNC:17427]	-
ENSG00000145242	1.32114	1.35478	1.63526	0.347475	0.503026	0.434863	0.22688	0.42047	0.202222	1.22528	0.623277	0.864564	0.288428	0.347335	0.378598	0.261302	0.262213	0.253622	0.487832	0.502517	0.403589	0.336262	0.650037	1.14421	EPHA5	4	65319563	65670495	-	9833	protein_coding	EPH receptor A5 [Source:HGNC Symbol;Acc:HGNC:3389]	-
ENSG00000108578	3.41556	3.96097	3.77755	7.24228	6.40167	7.22815	6.23687	6.2017	7.01864	4.04972	4.16946	4.04171	5.26752	5.36292	5.13011	5.02042	6.06942	6.61732	4.8631	4.70698	4.74474	4.75363	4.00027	3.97547	BLMH	17	30248195	30292056	-	5127	protein_coding	bleomycin hydrolase [Source:HGNC Symbol;Acc:HGNC:1059]	-
ENSG00000070961	11.413	11.2201	12.9433	6.23573	7.78473	5.94371	5.62809	6.97366	3.95957	11.0914	9.69949	11.591	10.2871	11.7269	15.2558	17.1869	9.8761	8.74045	8.80673	9.91767	9.04494	7.05038	7.09034	12.2355	ATP2B1	12	89588049	89709300	-	9493	protein_coding	ATPase plasma membrane Ca2+ transporting 1 [Source:HGNC Symbol;Acc:HGNC:814]	-
ENSG00000184408	1.90828	1.95046	2.32703	0.44463	0.837594	0.539715	0.432497	0.434164	0.196299	1.45736	0.90027	1.03475	1.45545	1.73552	1.55157	1.23893	0.888283	0.925941	1.30002	1.53282	1.08552	0.662426	0.690385	1.4481	KCND2	7	120273668	120750331	+	5555	protein_coding	potassium voltage-gated channel subfamily D member 2 [Source:HGNC Symbol;Acc:HGNC:6238]	-
ENSG00000173706	37.9999	37.6179	39.3272	45.931	42.7072	38.1707	31.6993	33.7374	30.4852	23.0742	15.724	16.9363	21.2354	20.8604	24.9515	43.5519	37.655	40.3343	19.1678	20.6211	19.4939	16.5874	45.6016	46.1381	HEG1	3	124965710	125055958	-	9925	protein_coding	heart development protein with EGF like domains 1 [Source:HGNC Symbol;Acc:HGNC:29227]	-
ENSG00000134901	9.43986	10.0804	9.7236	9.8783	10.3952	11.2751	9.52173	10.21	10.7042	6.05578	6.44197	5.99956	8.76288	8.9679	7.67582	9.47875	10.0853	10.1628	8.17303	7.82834	7.7515	8.42647	9.13435	8.77174	KDELC1	13	102784281	102799007	-	2367	protein_coding	KDEL motif containing 1 [Source:HGNC Symbol;Acc:HGNC:19350]	-
ENSG00000188153	0.140145	0.149701	0.144252	0.208169	0.194308	0.211262	0.149455	0.116153	0.124341	0	0	0.00407102	0	0.0145747	0.00682085	0.208817	0.149867	0.192671	0.0044427	0.00743671	0	0.0898948	0.182693	0.164913	COL4A5	X	108439844	108697545	+	11865	protein_coding	collagen type IV alpha 5 chain [Source:HGNC Symbol;Acc:HGNC:2207]	-
ENSG00000101057	2.71324	1.64167	1.9463	4.52122	4.25665	4.3362	16.0465	15.7036	20.1185	5.45322	10.3285	8.59254	7.27096	6.49184	7.97054	10.5411	35.6658	30.2716	2.60052	2.28773	2.80243	2.80382	2.36174	2.01596	MYBL2	20	43667019	43716496	+	2777	protein_coding	MYB proto-oncogene like 2 [Source:HGNC Symbol;Acc:HGNC:7548]	MYB
ENSG00000104368	102.372	92.979	96.4515	114.328	90.3461	104.678	85.0783	79.3708	85.8738	129.689	112.609	117.115	106.055	108.407	88.2177	73.9183	151.835	154.069	113.988	111.289	112.423	85.5232	98.7406	94.6448	PLAT	8	42175233	42207724	-	6618	protein_coding	plasminogen activator, tissue type [Source:HGNC Symbol;Acc:HGNC:9051]	-
ENSG00000188290	15.7563	14.987	14.3421	12.3349	9.89822	12.4412	14.8891	12.371	15.6056	6.73003	8.77092	6.52388	13.9712	10.4407	9.33801	10.1777	15.2687	16.1258	6.45943	6.15604	7.79075	21.4179	11.8321	7.48685	HES4	1	998962	1000172	-	1118	protein_coding	hes family bHLH transcription factor 4 [Source:HGNC Symbol;Acc:HGNC:24149]	bHLH
ENSG00000168268	19.4683	22.6213	18.2969	36.3763	29.535	35.0577	55.3361	46.0075	57.7551	33.6448	36.0526	34.0442	35.8626	33.677	29.9434	23.2569	43.71	41.8265	36.337	35.0403	38.695	40.5711	33.3085	25.9036	NT5DC2	3	52524385	52535054	-	4719	protein_coding	5'-nucleotidase domain containing 2 [Source:HGNC Symbol;Acc:HGNC:25717]	-
ENSG00000133657	16.631	15.9877	17.6778	4.49732	7.43217	5.34733	4.81222	6.23884	3.74583	8.31057	9.48849	10.2954	4.01456	4.87317	9.34834	6.83692	4.16569	3.76711	4.82822	7.54944	5.77838	6.83626	11.0709	17.5598	ATP13A3	3	194402672	194498364	-	13254	protein_coding	ATPase 13A3 [Source:HGNC Symbol;Acc:HGNC:24113]	-
ENSG00000111424	2.81154	3.43303	2.70688	2.8585	2.0316	1.95766	1.74411	1.71758	1.6279	2.7277	3.04166	3.18385	2.42462	2.15628	2.71001	3.33965	4.34043	4.89888	2.48978	2.90027	2.64325	1.56964	2.59587	2.54808	VDR	12	47841537	47943048	-	5674	protein_coding	vitamin D receptor [Source:HGNC Symbol;Acc:HGNC:12679]	THR-like
ENSG00000112414	2.13421	2.08932	2.2911	1.91422	2.58243	1.90844	1.55953	1.64977	1.13555	2.3999	3.15946	2.86179	4.23151	4.84213	5.42522	4.28331	2.87512	2.37918	3.01731	2.92109	2.71897	1.01335	1.54155	2.34782	ADGRG6	6	142301854	142446266	+	8473	protein_coding	adhesion G protein-coupled receptor G6 [Source:HGNC Symbol;Acc:HGNC:13841]	-
ENSG00000224853	0.434232	0.424083	0.394307	0.294857	0.166802	0.273813	0.147958	0.176275	0.229723	0.947501	0.556044	0.595854	0.690622	0.610722	0.861465	0.264738	0.229966	0.186073	0.94392	0.904135	0.840864	0.307714	0.221174	0.281172	LINC00393	13	73413473	73661891	-	5026	lincRNA	long intergenic non-protein coding RNA 393 [Source:HGNC Symbol;Acc:HGNC:42721]	-
ENSG00000151276	4.05035	4.03555	3.90515	2.09555	2.67719	2.34166	3.75165	4.0816	3.4635	2.59181	1.88138	1.953	1.27183	1.2544	1.6882	1.28401	1.17537	1.12394	1.24892	1.64748	1.64142	1.86328	3.88862	4.35791	MAGI1	3	65353525	66038834	-	11649	protein_coding	membrane associated guanylate kinase, WW and PDZ domain containing 1 [Source:HGNC Symbol;Acc:HGNC:946]	-
ENSG00000166562	3.84742	4.22624	3.30491	1.90724	1.78412	2.12462	3.38576	2.78233	3.82502	5.75341	5.68441	5.69652	3.99748	4.01559	4.0366	1.95285	2.5622	2.55689	4.88448	5.36931	5.80397	7.16427	4.55885	3.43394	SEC11C	18	59139477	59158836	+	4511	protein_coding	SEC11 homolog C, signal peptidase complex subunit [Source:HGNC Symbol;Acc:HGNC:23400]	-
ENSG00000174607	0.121642	0.0251997	0.105437	0	0	0.0104596	0	0	0	0.172284	0.20868	0.298101	0.126116	0.147205	0.0861135	0.0195283	0.0189207	0.0110567	0.392625	0.244111	0.219361	0.0226985	0.0236565	0.0231337	UGT8	4	114598455	114678224	+	4699	protein_coding	UDP glycosyltransferase 8 [Source:HGNC Symbol;Acc:HGNC:12555]	-
ENSG00000225830	3.60144	4.34756	4.00971	2.63171	3.51879	2.84848	2.55989	2.81434	2.06186	4.34758	3.99278	3.98554	4.22112	4.22068	5.67913	4.67672	4.42762	4.35524	4.67381	5.01098	4.55125	1.52308	2.8194	3.12405	ERCC6	10	49455368	49539538	-	16737	protein_coding	ERCC excision repair 6, chromatin remodeling factor [Source:HGNC Symbol;Acc:HGNC:3438]	-
ENSG00000059573	32.4252	32.5275	31.8968	44.2916	34.1261	39.7529	40.0086	39.1434	42.717	28.6664	29.0583	27.7298	34.5295	33.4746	29.3439	24.4882	29.2977	28.3231	32.431	31.103	31.4898	30.0778	34.5647	32.271	ALDH18A1	10	95605929	95656706	-	3766	protein_coding	aldehyde dehydrogenase 18 family member A1 [Source:HGNC Symbol;Acc:HGNC:9722]	-
ENSG00000135454	2.85041	2.53754	2.42565	2.38155	2.37792	2.4934	2.38732	2.52158	2.86134	3.80828	5.0849	4.46632	3.36927	3.18178	3.30169	1.53073	2.82734	2.64874	3.7412	3.63288	3.59348	1.58598	2.27102	2.31591	B4GALNT1	12	57623410	57633355	-	8003	protein_coding	beta-1,4-N-acetyl-galactosaminyltransferase 1 [Source:HGNC Symbol;Acc:HGNC:4117]	-
ENSG00000196460	0.418764	0.518629	0.426103	0.23078	0.48468	0.327204	0.46099	0.310428	0.516925	1.08458	2.37073	1.37089	0.608106	0.484734	0.425347	0.626976	0.825533	0.873815	0.664911	0.757462	0.505636	0.504524	0.389495	0.418976	RFX8	2	101397361	101474703	-	2854	protein_coding	RFX family member 8, lacking RFX DNA binding domain [Source:HGNC Symbol;Acc:HGNC:37253]	RFX
ENSG00000184584	30.2736	25.6357	25.796	28.3774	22.1455	25.6726	17.7403	18.4735	22.2753	28.7089	30.793	30.3491	26.1457	24.8838	25.7608	15.4568	14.029	13.7784	31.0389	31.1922	31.2044	29.2277	27.5018	28.4328	TMEM173	5	139475534	139482935	-	3850	protein_coding	transmembrane protein 173 [Source:HGNC Symbol;Acc:HGNC:27962]	-
ENSG00000204397	10.8359	8.90907	9.89933	6.09677	7.57395	7.45395	5.59151	5.8026	5.73797	11.3693	8.82994	10.6449	9.4039	9.45065	13.0887	7.99126	9.37541	9.81862	10.6799	12.0228	11.6023	20.4095	10.0428	10.1106	CARD16	11	105041326	105101431	-	1688	protein_coding	caspase recruitment domain family member 16 [Source:HGNC Symbol;Acc:HGNC:33701]	-
ENSG00000171621	9.23823	9.20375	9.19872	18.8952	15.853	18.2126	15.801	14.7674	16.6815	10.6634	6.33939	7.93452	6.25684	6.86024	7.46748	9.38399	12.5015	14.092	6.04113	5.35435	5.37651	9.16782	10.5511	9.04014	SPSB1	1	9292880	9369532	+	3403	protein_coding	splA/ryanodine receptor domain and SOCS box containing 1 [Source:HGNC Symbol;Acc:HGNC:30628]	-
ENSG00000198768	13.1951	13.6377	11.6658	21.4494	18.5024	18.9142	32.0986	31.4898	35.4889	17.8912	23.756	19.8014	27.7905	19.993	24.0715	34.2891	64.2116	57.5835	23.8424	21.8801	23.0107	11.4453	21.6853	19.3723	APCDD1L	20	58459101	58515131	-	3942	protein_coding	APC down-regulated 1 like [Source:HGNC Symbol;Acc:HGNC:26892]	-
ENSG00000132507	58.0732	54.9161	49.3767	86.9372	73.054	88.6437	125.074	121.782	150.846	61.9332	89.8031	78.1593	62.8861	60.7094	67.4891	64.968	142.49	124.546	58.7049	55.6063	59.3383	116.36	84.4278	70.2819	EIF5A	17	7306999	7312463	+	2815	protein_coding	eukaryotic translation initiation factor 5A [Source:HGNC Symbol;Acc:HGNC:3300]	-
ENSG00000111907	3.8998	3.9757	4.169	2.17886	2.62157	2.78266	2.06367	1.5683	2.39008	1.11608	0.451884	0.527863	0.663236	0.51799	0.77786	0.604105	0.433128	0.704599	0.652402	0.702872	0.637873	5.39972	3.89323	3.52093	TPD52L1	6	125119049	125264407	+	7595	protein_coding	tumor protein D52 like 1 [Source:HGNC Symbol;Acc:HGNC:12006]	-
ENSG00000065923	8.51982	10.5218	9.06828	5.48981	5.44806	5.11923	6.01505	6.02924	5.43428	9.36005	8.55193	8.24702	5.29917	5.40349	6.9814	4.36273	5.29923	5.48918	6.91943	7.91517	6.92458	4.46499	8.65319	8.35361	SLC9A7	X	46599252	46759172	-	10033	protein_coding	solute carrier family 9 member A7 [Source:HGNC Symbol;Acc:HGNC:17123]	-
ENSG00000166224	6.45548	6.92828	6.35358	9.88717	9.0823	9.04072	8.99383	8.64605	8.3457	6.20236	5.08895	5.3942	6.96643	6.37569	6.23781	8.59287	9.05592	9.34868	5.78812	5.78736	5.79002	3.66885	6.31838	5.93915	SGPL1	10	70815961	70881173	+	7486	protein_coding	sphingosine-1-phosphate lyase 1 [Source:HGNC Symbol;Acc:HGNC:10817]	-
ENSG00000170275	55.4248	57.6503	57.9911	69.6399	55.0718	61.8498	46.2664	42.4196	50.0694	69.8352	64.2619	66.3034	109.11	111.287	82.0355	59.1906	61.9636	62.1527	106.945	93.8444	95.849	55.5047	61.9236	54.7585	CRTAP	3	33113979	33147773	+	6695	protein_coding	cartilage associated protein [Source:HGNC Symbol;Acc:HGNC:2379]	-
ENSG00000071051	14.4246	13.9799	12.985	18.5726	14.1033	15.8955	17.1417	15.2598	16.2612	11.0214	10.6258	10.3067	15.2756	14.8638	11.6116	12.3068	14.8676	14.9264	13.8569	13.1174	12.4279	10.5412	12.3617	11.5795	NCK2	2	105744897	105894274	+	2990	protein_coding	NCK adaptor protein 2 [Source:HGNC Symbol;Acc:HGNC:7665]	-
ENSG00000159753	0.020248	0.0384509	0.0936031	0.171099	0.141558	0.172365	0.401215	0.242935	0.383246	0.0432978	0.0700511	0.100382	0.0549813	0.0393071	0.0578142	0.0357567	0.0461922	0.0742319	0.0821603	0.0859559	0.0334711	0.117757	0.0721925	0.0917761	CARMIL2	16	67644919	67657569	+	7699	protein_coding	capping protein regulator and myosin 1 linker 2 [Source:HGNC Symbol;Acc:HGNC:27089]	-
ENSG00000236130	2.48094	1.84129	1.34155	0.775344	0.771149	0.452098	0.776736	0.560543	0.870983	1.91904	2.19054	1.94649	1.33498	1.06045	1.47112	0.462234	0.331021	0.318606	1.26991	2.04842	1.12875	0.957746	1.07121	0.976109	PTCSC2	9	97699625	97853080	-	2283	lincRNA	papillary thyroid carcinoma susceptibility candidate 2 [Source:HGNC Symbol;Acc:HGNC:44086]	-
ENSG00000107984	104.468	119.219	110.478	134.095	147.851	147.538	183.563	173.854	169.547	117.65	130.597	118.742	145.91	131.715	164.629	188.768	232.689	205.891	161.125	164.414	162.957	112.97	99.6729	98.9977	DKK1	10	52314296	52318042	+	2206	protein_coding	dickkopf WNT signaling pathway inhibitor 1 [Source:HGNC Symbol;Acc:HGNC:2891]	-
ENSG00000085185	2.63195	2.31762	2.6193	4.31423	3.27644	3.49751	2.41088	2.51148	2.63121	1.47105	1.48388	1.57062	2.39285	2.37896	2.29752	3.02971	3.08555	3.35931	2.72265	2.93533	2.34619	1.20053	2.69007	2.64422	BCORL1	X	129981107	130058083	+	7996	protein_coding	BCL6 corepressor like 1 [Source:HGNC Symbol;Acc:HGNC:25657]	-
ENSG00000204580	15.8817	16.6028	16.0817	25.8626	20.3935	23.7665	13.2315	12.1836	13.1986	9.07323	5.89084	7.16967	15.8285	16.5355	14.1241	12.0614	10.9795	12.2627	13.6202	12.4297	13.6277	10.6695	15.8359	14.6398	DDR1	6	30876421	30900156	+	9122	protein_coding	discoidin domain receptor tyrosine kinase 1 [Source:HGNC Symbol;Acc:HGNC:2730]	-
ENSG00000090339	10.0112	10.4003	10.2575	21.5602	14.3985	19.124	6.45192	6.6273	6.30013	4.20189	2.19614	2.38515	5.16276	5.43611	4.86974	7.58919	6.32146	7.38818	5.09205	4.40469	5.34023	10.7639	16.7973	15.6781	ICAM1	19	10270835	10286615	+	3706	protein_coding	intercellular adhesion molecule 1 [Source:HGNC Symbol;Acc:HGNC:5344]	-
ENSG00000109323	5.45164	5.69732	5.6996	4.45903	3.81944	3.54924	3.21988	2.84179	3.10258	5.15429	4.44659	4.5123	5.40346	5.59593	4.59677	3.8212	4.00137	4.56155	5.4809	5.06442	5.54317	3.96922	5.16856	5.01268	MANBA	4	102630770	102760994	-	11743	protein_coding	mannosidase beta [Source:HGNC Symbol;Acc:HGNC:6831]	-
ENSG00000054965	12.775	12.0861	13.2889	16.3263	14.7538	14.9997	13.7151	13.4424	14.5008	10.2102	9.22527	8.91703	12.2584	11.8564	11.0666	12.1584	14.0177	14.0116	12.3912	11.719	11.8212	5.65284	11.4869	11.867	FAM168A	11	73400487	73598189	-	7887	protein_coding	family with sequence similarity 168 member A [Source:HGNC Symbol;Acc:HGNC:28999]	-
ENSG00000250571	4.82746	4.57075	4.39062	6.1674	5.21054	5.2574	3.27462	2.62442	2.97952	6.93213	5.02002	5.11941	6.41113	5.69924	5.1888	5.53823	4.15894	4.14693	6.38001	5.85935	5.98504	5.82671	4.87265	4.81831	GLI4	8	143267433	143276931	+	3057	protein_coding	GLI family zinc finger 4 [Source:HGNC Symbol;Acc:HGNC:4320]	zf-C2H2
ENSG00000075426	35.6779	33.4294	33.6814	69.5906	58.3928	59.6634	38.5722	39.0762	43.6467	27.966	29.4094	26.7396	55.1232	51.8702	47.6847	39.4326	34.3422	37.3279	43.8376	42.269	40.4634	16.8105	35.9564	34.0682	FOSL2	2	28392448	28417312	+	7157	protein_coding	FOS like 2, AP-1 transcription factor subunit [Source:HGNC Symbol;Acc:HGNC:3798]	TF_bZIP
ENSG00000171310	2.18514	2.27999	2.59476	2.15592	1.80144	1.55958	1.02211	1.21306	0.849716	2.69209	1.97115	1.86008	1.71485	1.90456	1.27777	0.904632	0.52726	0.592223	1.68888	1.97758	2.18317	1.02684	1.96913	2.11818	CHST11	12	104455295	104762014	+	6492	protein_coding	carbohydrate sulfotransferase 11 [Source:HGNC Symbol;Acc:HGNC:17422]	-
ENSG00000117069	12.7135	12.6663	12.182	6.20909	7.37464	7.56323	8.89644	9.39833	8.33582	5.89821	5.69307	5.54069	6.20603	6.43971	8.32455	5.61818	5.66235	5.43566	5.35412	5.46433	5.16234	11.5342	12.2036	12.6351	ST6GALNAC5	1	76867441	77065711	+	4263	protein_coding	ST6 N-acetylgalactosaminide alpha-2,6-sialyltransferase 5 [Source:HGNC Symbol;Acc:HGNC:19342]	-
ENSG00000163814	0.0559001	0.0727914	0.0484531	0.0379579	0.0450933	0.0151066	0	0.0226925	0.0492882	0.197599	0.376744	0.230119	0.130106	0.112947	0.0435305	0.0282046	0.102476	0.135738	0.145817	0.108482	0.126728	0.040979	0.0427086	0.0417647	CDCP1	3	45082278	45146422	-	6507	protein_coding	CUB domain containing protein 1 [Source:HGNC Symbol;Acc:HGNC:24357]	-
ENSG00000228495	0.0864817	0.0844603	0.0856693	0.0782984	0.0996611	0.151912	0.285606	0.397879	0.28976	0.0113222	0.011657	0.0114842	0	0.0102787	0.00962071	0.0218173	0	0	0.0250655	0	0.0122536	0.114116	0.0264294	0.19384	LINC01013	6	132131915	132169374	+	4206	lincRNA	long intergenic non-protein coding RNA 1013 [Source:HGNC Symbol;Acc:HGNC:48987]	-
ENSG00000087245	255.971	266.964	271.257	512.585	379.611	422.588	387.931	373.286	422.987	293.248	226.959	212.52	303.716	307.297	216.342	299.231	305.682	352.356	296.326	264.2	282.727	263.137	322.974	284.731	MMP2	16	55389700	55506691	+	4933	protein_coding	matrix metallopeptidase 2 [Source:HGNC Symbol;Acc:HGNC:7166]	-
ENSG00000105894	97.9504	82.606	98.2585	80.4563	83.6147	91.9867	85.4871	72.4364	72.0446	51.708	25.3591	29.8613	65.9786	65.5424	45.26	62.7828	59.3501	64.0877	51.0202	47.1574	54.3669	100.309	66.0937	74.4374	PTN	7	137227341	137343865	-	1713	protein_coding	pleiotrophin [Source:HGNC Symbol;Acc:HGNC:9630]	-
ENSG00000139874	60.8072	57.649	62.0397	79.8484	62.6175	66.2345	54.6191	48.7272	53.346	103.725	74.0407	78.4313	132.943	118.987	117.343	75.6222	79.6138	79.1249	120.092	121.785	115.569	28.5959	57.5868	49.8222	SSTR1	14	38207999	38213067	+	4295	protein_coding	somatostatin receptor 1 [Source:HGNC Symbol;Acc:HGNC:11330]	-
ENSG00000115415	194.357	141.527	170.459	51.6998	55.636	57.6266	54.1599	50.4479	46.8705	113.472	69.3443	87.4203	86.6253	73.7298	93.6377	74.375	52.6282	56.1787	82.3304	100.285	97.5005	76.1846	118.545	132.007	STAT1	2	190964358	191020960	-	6053	protein_coding	signal transducer and activator of transcription 1 [Source:HGNC Symbol;Acc:HGNC:11362]	STAT
ENSG00000188766	1.79886	1.61546	1.58994	1.74096	1.41536	1.34105	0.65358	0.730242	0.590682	1.15318	1.67222	1.63919	1.11889	1.20171	1.38011	0.821553	1.16745	1.32901	2.13943	2.06898	2.03026	1.26413	1.95254	1.94646	SPRED3	19	38388421	38399587	+	5864	protein_coding	sprouty related EVH1 domain containing 3 [Source:HGNC Symbol;Acc:HGNC:31041]	-
ENSG00000145247	7.47114	6.98653	5.98607	8.0076	7.74873	8.33344	11.565	9.39601	13.0457	6.04138	6.55569	6.76976	6.41003	5.44973	5.68755	4.87829	8.05654	8.26519	6.75096	5.75688	6.16473	15.2709	9.13292	7.17989	OCIAD2	4	48885019	48906937	-	2483	protein_coding	OCIA domain containing 2 [Source:HGNC Symbol;Acc:HGNC:28685]	-
ENSG00000176658	8.5611	9.77619	8.45475	7.5262	7.0545	7.89945	7.95726	7.49601	7.99837	5.61244	3.79637	4.07045	3.20526	3.43725	3.89426	4.51645	5.94496	6.51031	3.41847	4.10578	4.34316	5.84234	8.79059	8.43037	MYO1D	17	32492522	32877177	-	8188	protein_coding	myosin ID [Source:HGNC Symbol;Acc:HGNC:7598]	-
ENSG00000136868	19.1555	20.5901	19.2831	17.4714	15.9837	16.9008	18.2643	17.6355	19.1793	12.3814	13.2639	12.4454	13.4578	13.382	13.4014	13.343	17.1678	17.3287	12.7592	13.4584	12.2237	14.9994	24.1967	18.9868	SLC31A1	9	113221562	113264492	+	5127	protein_coding	solute carrier family 31 member 1 [Source:HGNC Symbol;Acc:HGNC:11016]	-
ENSG00000162736	46.91	47.4221	46.551	51.6071	39.3271	44.1698	36.5413	35.9336	37.9331	58.9136	49.6871	51.7388	60.4788	57.46	51.6591	36.6065	36.3406	38.3538	63.3436	61.7022	61.1799	29.1495	52.2794	46.5675	NCSTN	1	160343272	160358952	+	4175	protein_coding	nicastrin [Source:HGNC Symbol;Acc:HGNC:17091]	-
ENSG00000233695	0.811811	0.759801	0.95497	1.18288	1.52608	1.1175	1.15698	1.28388	1.19895	2.88957	2.17483	1.95393	2.0489	1.93577	1.68768	1.65121	1.04175	0.826188	2.3088	2.19699	2.36522	0.505851	0.984626	1.37227	GAS6-AS1	13	113815630	113845744	+	7169	antisense	GAS6 antisense RNA 1 [Source:HGNC Symbol;Acc:HGNC:39826]	-
ENSG00000059804	10.2762	11.1031	10.4941	8.6488	8.2079	8.7462	4.28162	4.6351	4.44704	6.22426	8.07206	7.41126	6.73543	6.83686	7.58837	8.12001	9.60684	9.8951	7.9681	8.66033	7.81575	6.65003	9.90874	8.47191	SLC2A3	12	7919230	7936275	-	6159	protein_coding	solute carrier family 2 member 3 [Source:HGNC Symbol;Acc:HGNC:11007]	-
ENSG00000112183	11.1802	11.054	11.3125	9.2395	12.4633	11.4454	11.5768	11.4475	10.4857	7.79862	5.83684	6.39547	7.57124	7.88323	8.27153	7.47377	4.69841	5.20461	6.94877	7.91669	8.09596	8.77996	11.9909	11.7732	RBM24	6	17281346	17293875	+	3444	protein_coding	RNA binding motif protein 24 [Source:HGNC Symbol;Acc:HGNC:21539]	-
ENSG00000172159	1.28185	1.49706	1.45136	1.51689	1.90651	1.87929	3.19264	3.17206	2.85808	1.29957	1.90494	1.74265	0.815797	0.833184	1.2228	1.2238	2.3029	1.75428	1.06466	1.25838	1.12835	0.863346	1.69674	1.43298	FRMD3	9	83242990	83538546	-	6486	protein_coding	FERM domain containing 3 [Source:HGNC Symbol;Acc:HGNC:24125]	-
ENSG00000134830	0.106952	0.252425	0.15892	0.466	0.425214	0.469673	0.336389	0.188139	0.358344	0.70711	0.901011	0.795339	0.29249	0.362281	0.469967	0.155143	0.254883	0.274978	0.534721	0.739413	0.7577	0.0940843	0.0980552	0.183786	C5AR2	19	47332147	47347327	+	6802	protein_coding	complement component 5a receptor 2 [Source:HGNC Symbol;Acc:HGNC:4527]	-
ENSG00000117115	0.191041	0.316613	0.293547	0.158223	0.168118	0.123202	0.248542	0.238533	0.26798	0.0477487	0	0	0.0141478	0.0361232	0.0135243	0.00766741	0.0371442	0.00868242	0.0264268	0.00737271	0	0.0356485	0.139324	0.0999129	PADI2	1	17066761	17119435	-	5984	protein_coding	peptidyl arginine deiminase 2 [Source:HGNC Symbol;Acc:HGNC:18341]	-
ENSG00000271614	0.758273	0.684659	0.830871	0.748049	0.634763	0.960797	0.598488	0.582726	0.388535	1.94052	1.16094	1.40971	1.00231	1.22602	1.23667	1.57908	0.88125	0.972737	1.39329	1.40906	1.48997	0.73417	0.612125	0.778176	ATP2B1-AS1	12	89708959	89712590	+	3632	lincRNA	ATP2B1 antisense RNA 1 [Source:HGNC Symbol;Acc:HGNC:27883]	-
ENSG00000130589	10.254	6.73718	7.84646	5.74527	4.11323	4.38704	3.70259	3.46735	3.95515	5.60437	5.34748	6.81345	9.3529	7.46335	7.30753	6.53661	7.91377	6.8723	8.72866	9.75165	8.12848	2.43977	6.01137	6.17582	HELZ2	20	63558086	63574239	-	12066	protein_coding	helicase with zinc finger 2 [Source:HGNC Symbol;Acc:HGNC:30021]	-
ENSG00000136048	48.9299	52.4645	53.176	30.3127	30.6258	28.8547	15.5187	16.2732	15.2226	32.4349	22.4738	24.0358	35.1704	37.1611	37.638	29.9549	23.9606	24.5857	31.0854	36.8567	35.9662	38.1859	41.4065	43.157	DRAM1	12	101877351	102012130	+	4180	protein_coding	DNA damage regulated autophagy modulator 1 [Source:HGNC Symbol;Acc:HGNC:25645]	-
ENSG00000164935	0.0561157	0.149189	0.129707	0.0740917	0.0603563	0.159232	0.617742	0.566969	0.461797	0.0857116	0.0705967	0.0521627	0.106663	0.0311247	0	0.132129	0.0960133	0.317943	0	0	0	0.0959865	0.320121	0.313046	DCSTAMP	8	104339087	104356689	+	2778	protein_coding	dendrocyte expressed seven transmembrane protein [Source:HGNC Symbol;Acc:HGNC:18549]	-
ENSG00000089327	28.0042	25.5184	26.2599	28.9107	21.806	26.2251	25.3428	25.4569	28.525	36.5633	39.0368	38.9907	42.7968	38.3645	35.2866	22.596	34.7702	32.635	43.1846	39.7109	42.2229	47.8955	31.6253	23.6805	FXYD5	19	35154730	35169883	+	2993	protein_coding	FXYD domain containing ion transport regulator 5 [Source:HGNC Symbol;Acc:HGNC:4029]	-
ENSG00000064300	0.0250425	0.0428	0.0108532	0.0198387	0.0404024	0.0118432	0.0413515	0.0593012	0.0618252	0.229501	0.626159	0.523763	0.1632	0.0416696	0.0682537	0.0331676	0.0214237	0	0.228633	0.148833	0.161447	0.0257013	0.013393	0.026194	NGFR	17	49495293	49515017	+	4150	protein_coding	nerve growth factor receptor [Source:HGNC Symbol;Acc:HGNC:7809]	-
ENSG00000227051	7.05095	7.21141	7.25864	13.247	9.85532	9.90575	11.4259	11.0215	12.243	8.18291	4.73583	5.16263	12.7725	13.7009	5.51673	13.6082	8.88512	9.16156	9.83744	7.38236	8.61742	3.83428	6.61968	6.72504	C14orf132	14	96039324	96093889	+	7775	protein_coding	chromosome 14 open reading frame 132 [Source:HGNC Symbol;Acc:HGNC:20346]	-
ENSG00000149256	0.684144	0.761384	0.711603	0.854566	0.870179	0.683217	1.15246	1.36237	1.3198	2.21339	1.95157	1.96109	1.11463	1.03249	0.901969	1.3655	2.80391	2.51983	1.40739	1.54806	1.27506	0.228604	0.578614	0.792157	TENM4	11	78652831	79440948	-	16330	protein_coding	teneurin transmembrane protein 4 [Source:HGNC Symbol;Acc:HGNC:29945]	-
ENSG00000163827	4.66763	4.99181	4.21405	1.92574	3.07186	2.90246	4.49727	4.29865	3.86779	2.58351	2.55525	2.60329	1.12188	1.45338	1.92895	2.39121	2.58565	2.79093	1.28453	1.55379	1.29259	2.89322	3.32181	3.89614	LRRC2	3	46515423	46580099	-	5622	protein_coding	leucine rich repeat containing 2 [Source:HGNC Symbol;Acc:HGNC:14676]	-
ENSG00000142632	2.69182	2.59276	2.60983	9.10145	7.52164	8.60936	6.30835	5.52	6.59421	4.03097	3.48246	3.32766	4.40821	4.14429	3.51162	4.79033	6.18441	6.52046	4.64491	4.24101	4.85799	4.69931	2.99796	3.30905	ARHGEF19	1	16197854	16212609	-	3745	protein_coding	Rho guanine nucleotide exchange factor 19 [Source:HGNC Symbol;Acc:HGNC:26604]	-
ENSG00000151690	1.74043	2.14994	2.24792	3.63806	3.63502	2.92566	1.0623	0.914051	0.80831	2.25039	1.69095	1.72195	4.56921	5.4336	4.50204	4.33636	1.63635	1.7488	3.66218	3.89903	4.19591	1.36177	1.75102	1.86553	MFSD6	2	190408355	190509205	+	6031	protein_coding	major facilitator superfamily domain containing 6 [Source:HGNC Symbol;Acc:HGNC:24711]	-
ENSG00000212724	2.31607	1.69162	1.33835	0.329323	0.191623	0.280854	0.522998	0.168754	0.219921	1.41504	3.69822	2.09771	0.338641	0.247041	0.462454	0.209745	0.558852	0.296889	1.2651	1.66389	1.53144	1.40182	0.889296	0.745407	KRTAP2-3	17	41059240	41060114	-	875	protein_coding	keratin associated protein 2-3 [Source:HGNC Symbol;Acc:HGNC:18906]	-
ENSG00000138834	14.4092	15.9055	15.8792	18.4554	14.9248	14.6612	10.2281	9.08787	9.61687	17.2057	13.3383	14.2818	16.7633	15.8763	12.0155	12.6872	10.261	10.5831	21.3362	19.4017	19.6233	7.62229	14.2452	14.3108	MAPK8IP3	16	1706183	1770317	+	10285	protein_coding	mitogen-activated protein kinase 8 interacting protein 3 [Source:HGNC Symbol;Acc:HGNC:6884]	-
ENSG00000181090	2.43712	2.34514	2.2868	3.67981	2.77915	3.24537	3.68187	3.55354	4.07376	2.51857	2.67249	2.48286	2.92654	2.99475	2.53531	2.33777	2.8673	2.74546	2.51024	2.52791	2.53089	1.75231	2.44669	2.5125	EHMT1	9	137618963	137870016	+	22217	protein_coding	euchromatic histone lysine methyltransferase 1 [Source:HGNC Symbol;Acc:HGNC:24650]	-
ENSG00000170323	103.219	106.114	101.567	34.56	36.0022	38.9393	26.1838	25.6325	26.1905	57.5823	34.5594	51.1745	26.1986	40.0425	42.2619	11.9306	11.7186	8.74611	60.5667	72.8141	74.1701	165.377	71.7058	56.8055	FABP4	8	81478419	81483263	-	1396	protein_coding	fatty acid binding protein 4 [Source:HGNC Symbol;Acc:HGNC:3559]	-
ENSG00000182158	19.1817	20.3127	19.2197	26.3912	26.7016	23.1821	38.2351	40.2139	35.7067	26.8507	27.5721	25.3275	19.0553	19.1367	19.3897	30.1197	33.1737	31.3105	18.8825	19.8703	18.2157	8.76293	19.891	21.2079	CREB3L2	7	137874979	138002067	-	8788	protein_coding	cAMP responsive element binding protein 3 like 2 [Source:HGNC Symbol;Acc:HGNC:23720]	TF_bZIP
ENSG00000164484	65.3667	59.5251	62.3171	28.481	27.2323	27.3017	29.4636	27.774	23.8514	50.6477	37.7807	42.9584	26.9693	29.0587	32.836	26.2118	27.294	25.0508	38.8581	42.7308	41.6123	43.2585	59.2852	63.032	TMEM200A	6	130365734	130443063	+	6137	protein_coding	transmembrane protein 200A [Source:HGNC Symbol;Acc:HGNC:21075]	-
ENSG00000148803	0.161879	0.0922223	0.280627	0.416783	0.293814	0.689011	0.623707	0.69	0.64943	0	0	0	0.0329674	0.23569	0.0315146	0.285868	0.657811	0.364175	0.082107	0	0.120418	1.41217	0.692598	0.507968	FUOM	10	133355154	133358035	-	1284	protein_coding	fucose mutarotase [Source:HGNC Symbol;Acc:HGNC:24733]	-
ENSG00000147206	0.132634	0.285455	0.140512	0.0466992	0.142657	0.083635	0.113562	0.083755	0.0909581	0.540231	0.584015	0.479464	0.324139	0.269742	0.378711	0.0390373	0.0252151	0.05894	0.298994	0.462954	0.36542	0.272247	0.220685	0.169563	NXF3	X	103075810	103093125	-	3526	protein_coding	nuclear RNA export factor 3 [Source:HGNC Symbol;Acc:HGNC:8073]	-
ENSG00000142279	7.40114	7.27743	6.42501	5.85721	4.91728	5.93387	5.2067	4.61986	5.30599	3.11396	3.62374	3.12685	4.2999	4.25302	4.17818	2.83984	3.4701	3.46547	3.88446	3.90649	4.39842	9.13753	6.15992	5.47365	WTIP	19	34481638	34512304	+	13733	protein_coding	WT1 interacting protein [Source:HGNC Symbol;Acc:HGNC:20964]	-
ENSG00000111670	12.2464	13.1887	13.1544	3.25356	5.049	4.02063	4.79085	5.45936	3.32061	8.99217	7.41347	8.65535	4.15273	4.27226	7.05177	5.32897	3.82338	3.38737	5.47391	6.2141	5.99128	5.25374	9.1391	12.0295	GNPTAB	12	101745497	101830938	-	9755	protein_coding	N-acetylglucosamine-1-phosphate transferase subunits alpha and beta [Source:HGNC Symbol;Acc:HGNC:29670]	-
ENSG00000116729	23.5921	21.9127	23.6541	29.292	23.4302	26.0759	15.7439	16.3222	17.4102	24.5619	22.4906	23.8108	37.0163	35.7157	25.6605	35.112	41.8579	48.0145	32.3424	29.3793	29.0735	13.8785	18.1705	17.0878	WLS	1	68098473	68233120	-	4469	protein_coding	wntless Wnt ligand secretion mediator [Source:HGNC Symbol;Acc:HGNC:30238]	-
ENSG00000137573	251.627	257.068	265.052	225.525	260.125	210.856	244.846	252.951	187.977	153.306	72.2616	87.5395	94.6125	99.3872	108.877	185.864	122.887	119.707	109.506	119.073	119.037	174.009	260.812	320.66	SULF1	8	69466624	69660915	+	9404	protein_coding	sulfatase 1 [Source:HGNC Symbol;Acc:HGNC:20391]	-
ENSG00000099331	17.3837	18.0096	16.6752	26.1484	19.8295	20.4542	27.0259	26.1042	28.3063	16.6397	20.3205	18.0528	19.7311	19.0999	17.5477	16.7698	22.9868	22.0399	17.963	17.3936	17.0812	10.9094	18.6778	17.44	MYO9B	19	17075781	17214537	+	9948	protein_coding	myosin IXB [Source:HGNC Symbol;Acc:HGNC:7609]	-
ENSG00000231290	1.09396	1.25844	1.27646	1.35829	1.41705	1.49239	2.31591	2.17206	2.77869	1.31103	1.3101	1.25157	1.76518	1.46149	1.65463	2.63774	3.98648	3.92296	2.44356	2.16126	2.29525	1.2199	1.94646	1.48534	APCDD1L-DT	20	58515379	58619888	+	4940	processed_transcript	APCDD1L divergent transcript [Source:HGNC Symbol;Acc:HGNC:27152]	-
ENSG00000113441	2.21931	2.44723	2.33081	0.98154	1.5706	1.26206	1.12787	1.65077	0.936986	2.26783	2.41197	2.60719	1.08695	1.10728	1.92437	1.99264	1.29	1.05504	1.24651	1.78022	1.35717	1.07946	1.70755	2.8839	LNPEP	5	96935394	97037515	+	15266	protein_coding	leucyl and cystinyl aminopeptidase [Source:HGNC Symbol;Acc:HGNC:6656]	-
ENSG00000102524	0.56057	0.174194	0.574235	0.0941999	0.109624	0.11247	0.0747994	0.0643609	0	0.467029	0.480838	0.536871	0.290596	0.211992	0.251334	0.149989	0.116258	0.101907	0.25848	0.447096	0.370661	0.366111	0.218036	0.37313	TNFSF13B	13	108251240	108308484	+	3059	protein_coding	TNF superfamily member 13b [Source:HGNC Symbol;Acc:HGNC:11929]	-
ENSG00000122641	30.2628	31.6002	31.4503	18.7332	29.8047	26.2265	26.9478	33.5505	20.382	16.8528	13.1816	13.6844	9.31548	10.5919	15.1925	14.7063	16.4655	16.8659	8.67328	10.6709	9.03263	15.3721	26.5854	31.0979	INHBA	7	41667168	41705834	-	8302	protein_coding	inhibin subunit beta A [Source:HGNC Symbol;Acc:HGNC:6066]	-
ENSG00000033327	5.81717	6.54063	6.04001	10.0254	8.6175	8.37668	6.91909	7.07297	7.80599	5.09903	4.56189	4.70827	7.28945	7.22133	6.58575	7.23023	8.69256	8.90865	6.22805	5.72085	6.18831	2.61492	7.01842	6.48603	GAB2	11	78215297	78418348	-	6771	protein_coding	GRB2 associated binding protein 2 [Source:HGNC Symbol;Acc:HGNC:14458]	-
ENSG00000082781	104.321	108.872	98.0317	117.909	99.8685	117.899	126.029	119.466	143.072	95.6195	80.6814	83.1267	80.0247	78.679	74.5211	59.4748	114.69	114.444	88.8438	86.341	86.2817	96.6013	107.834	91.5404	ITGB5	3	124761948	124901418	-	6447	protein_coding	integrin subunit beta 5 [Source:HGNC Symbol;Acc:HGNC:6160]	-
ENSG00000146242	9.99523	9.98213	9.60963	12.3782	9.66578	10.6571	12.3785	11.699	11.79	15.9888	21.3829	18.6452	13.1638	13.4193	13.246	13.823	19.2974	17.8353	14.0333	14.4611	13.2654	9.51661	11.8263	11.4547	TPBG	6	82363206	82370828	+	6904	protein_coding	trophoblast glycoprotein [Source:HGNC Symbol;Acc:HGNC:12004]	-
ENSG00000008083	9.59785	8.54388	8.36416	9.87558	9.1849	8.71862	7.59852	6.87362	6.6543	4.72651	4.58097	4.53715	3.99022	4.43463	4.55438	7.54399	5.61682	6.03773	4.70602	5.01694	4.83256	3.84792	8.81534	8.64762	JARID2	6	15246296	15522040	+	6015	protein_coding	jumonji and AT-rich interaction domain containing 2 [Source:HGNC Symbol;Acc:HGNC:6196]	ARID
ENSG00000168461	12.028	12.2314	13.5057	17.1043	17.9721	18.0285	14.2956	14.1774	14.3192	10.5882	7.88192	7.77373	13.8751	14.1863	10.8442	13.5526	10.5605	12.4076	12.1637	11.3573	12.428	11.4088	15.8106	13.8363	RAB31	18	9708165	9862551	+	5586	protein_coding	RAB31, member RAS oncogene family [Source:HGNC Symbol;Acc:HGNC:9771]	-
ENSG00000147475	10.1332	10.351	10.362	8.89767	8.7174	8.96332	9.36876	8.18678	8.82955	12.3871	12.9981	12.3745	11.7256	11.7551	11.557	8.42587	8.25341	8.26654	13.006	13.0129	12.9682	6.84823	10.2484	10.0046	ERLIN2	8	37736601	37759101	+	9415	protein_coding	ER lipid raft associated 2 [Source:HGNC Symbol;Acc:HGNC:1356]	-
ENSG00000111961	8.43125	8.52793	8.58937	5.00944	6.3085	4.94009	4.13249	4.63356	3.41355	7.41052	6.07203	6.64091	5.02202	5.17561	5.20743	9.67211	6.80596	6.87271	5.49692	5.99039	5.9804	3.00081	6.4295	8.31654	SASH1	6	148272304	148552050	+	11143	protein_coding	SAM and SH3 domain containing 1 [Source:HGNC Symbol;Acc:HGNC:19182]	-
ENSG00000151718	26.2892	29.1697	27.4917	10.8139	14.881	12.3293	10.9515	11.0234	7.92946	6.26924	5.74125	5.88394	6.34994	6.60673	11.1333	8.36516	6.15114	6.32893	5.73884	7.53012	7.01767	10.8148	25.5708	29.6196	WWC2	4	183099293	183320777	+	9966	protein_coding	WW and C2 domain containing 2 [Source:HGNC Symbol;Acc:HGNC:24148]	-
ENSG00000092820	77.0274	68.9328	62.3318	68.7075	67.0403	74.886	119.917	124.508	143.603	56.4275	89.4765	75.0555	62.2032	54.1114	69.0273	56.8511	96.9559	92.1116	51.1196	58.0191	52.6337	71.394	78.4487	73.3647	EZR	6	158765741	158819412	-	3342	protein_coding	ezrin [Source:HGNC Symbol;Acc:HGNC:12691]	-
ENSG00000099204	1.82717	1.92264	1.8709	2.02157	1.89148	1.52751	1.54418	1.71601	1.4504	2.97426	2.4566	2.44905	1.9101	1.98096	1.85415	1.86013	1.35501	1.34042	2.11082	2.20613	1.93546	0.919027	1.87688	1.7217	ABLIM1	10	114431113	114685003	-	10039	protein_coding	actin binding LIM protein 1 [Source:HGNC Symbol;Acc:HGNC:78]	-
ENSG00000130821	11.2754	12.1687	10.9611	15.9031	13.4566	15.2866	11.5176	9.9192	12.1917	7.94267	5.59139	6.0532	9.81646	9.40447	7.36726	8.4787	10.1635	10.9146	9.51091	9.08365	9.14912	11.184	12.9399	10.7361	SLC6A8	X	153688099	153696593	+	5498	protein_coding	solute carrier family 6 member 8 [Source:HGNC Symbol;Acc:HGNC:11055]	-
ENSG00000261150	0.0357202	0.00739991	0.0422203	0.0694579	0.0261951	0.0307146	0.125116	0.135338	0.112237	0.0238077	0.0337035	0.0181112	0.0158718	0.0324201	0.0151724	0.00860176	0.00555608	0.00324682	0.0131765	0.0110282	0.0225454	0.0199963	0.0382071	0.0407594	EPPK1	8	143857324	143878464	-	16002	protein_coding	epiplakin 1 [Source:HGNC Symbol;Acc:HGNC:15577]	-
ENSG00000160633	10.7456	11.3432	11.7979	17.7276	14.0182	15.34	13.7723	14.1728	16.3732	10.5585	9.73481	9.08249	14.114	14.0646	11.9335	12.0639	12.9963	13.6092	12.5039	11.9639	11.6541	13.6736	10.6248	11.9273	SAFB	19	5623035	5668478	+	7036	protein_coding	scaffold attachment factor B [Source:HGNC Symbol;Acc:HGNC:10520]	-
ENSG00000135480	0.812519	0.838991	0.671263	1.29742	1.06509	1.21283	1.39758	1.3709	1.86491	0.756264	0.610921	0.601865	0.403341	0.644311	0.434998	0.919205	1.2273	1.44709	0.798482	0.538948	0.755516	2.22806	0.991305	0.982676	KRT7	12	52232520	52252186	+	4093	protein_coding	keratin 7 [Source:HGNC Symbol;Acc:HGNC:6445]	-
ENSG00000011347	0.165849	0.109403	0.128623	0.0622356	0.035207	0.0495375	0.0384363	0.0661448	0.02155	0.191989	0.52711	0.300218	0.3982	0.334064	0.244705	0.223513	0.418181	0.48002	0.115113	0.140811	0.173152	0.0806267	0.177396	0.136954	SYT7	11	61515313	61581148	-	5953	protein_coding	synaptotagmin 7 [Source:HGNC Symbol;Acc:HGNC:11514]	-
ENSG00000141449	1.35167	1.54569	1.5806	1.28496	2.03005	1.46444	0.909013	1.06615	0.879761	1.56756	1.6	1.91438	0.940936	0.997793	1.57312	1.08064	1.02599	0.928832	1.0371	1.30619	1.25776	0.655781	1.246	1.4858	GREB1L	18	21242242	21525417	+	10572	protein_coding	GREB1 like retinoic acid receptor coactivator [Source:HGNC Symbol;Acc:HGNC:31042]	-
ENSG00000133142	72.7649	75.3134	74.233	93.415	115.598	125.06	72.1056	71.543	70.5886	53.9949	40.5009	40.5335	102.766	110.948	99.6512	84.5478	71.0949	76.5097	72.4119	72.3799	71.8227	120.342	77.522	71.2542	TCEAL4	X	103576231	103587736	+	2518	protein_coding	transcription elongation factor A like 4 [Source:HGNC Symbol;Acc:HGNC:26121]	-
ENSG00000030066	3.31435	3.52092	3.39275	3.06724	3.71959	3.46155	4.86918	5.02186	5.00374	2.68203	3.42451	3.23294	2.7789	2.85829	3.03863	4.04462	4.41639	4.54369	2.44632	2.58248	2.62021	2.07699	3.46085	3.37803	NUP160	11	47778087	47848555	-	8576	protein_coding	nucleoporin 160 [Source:HGNC Symbol;Acc:HGNC:18017]	-
ENSG00000135736	7.72806	7.08554	6.83808	15.4809	9.90304	13.0202	7.17805	6.21445	8.79429	4.50024	3.34205	3.89115	10.0005	10.3141	7.5695	8.17414	7.26555	9.13549	8.1866	7.36444	8.66299	11.2567	7.66337	8.08343	CCDC102A	16	57512178	57536599	-	2582	protein_coding	coiled-coil domain containing 102A [Source:HGNC Symbol;Acc:HGNC:28097]	-
ENSG00000128573	0.0353885	0.0549839	0.0585595	0.0101945	0.028547	0.0121717	0.00354154	0.0030473	0.0079425	0.0943465	0.0576745	0.107658	0.078622	0.0883274	0.0901888	0.022725	0.00825672	0.00321667	0.0522166	0.0846748	0.0638172	0.0165088	0.0137645	0.0235555	FOXP2	7	114086327	114693772	+	16152	protein_coding	forkhead box P2 [Source:HGNC Symbol;Acc:HGNC:13875]	Fork
ENSG00000181381	6.88225	6.37558	7.15478	1.12091	1.97242	1.54451	0.983498	1.78967	1.02368	3.11443	2.29901	2.72189	1.27798	1.29099	3.06581	3.88387	1.87603	1.55149	1.69551	2.5732	1.89094	3.38687	3.65785	7.23003	DDX60L	4	168356735	168537786	-	12156	protein_coding	DExD/H-box 60 like [Source:HGNC Symbol;Acc:HGNC:26429]	-
ENSG00000070444	2.97681	3.45282	3.29238	4.84853	3.60678	3.90808	2.61503	2.84786	2.84413	4.13577	4.08391	4.35543	4.54437	4.27468	3.52814	4.02675	3.91673	4.21455	4.96446	4.73129	4.88933	1.8514	3.24774	3.58697	MNT	17	2384060	2401118	-	8728	protein_coding	MAX network transcriptional repressor [Source:HGNC Symbol;Acc:HGNC:7188]	bHLH
ENSG00000064763	5.43544	5.9524	5.1192	1.95518	2.86628	2.52514	6.18438	6.88589	5.42927	3.39713	3.55194	4.07952	1.70541	1.92552	2.81182	2.45901	2.98223	2.78454	1.88016	2.28296	2.33358	4.80966	5.60843	5.92645	FAR2	12	29149103	29340980	+	5411	protein_coding	fatty acyl-CoA reductase 2 [Source:HGNC Symbol;Acc:HGNC:25531]	-
ENSG00000072110	104.058	97.6248	94.2946	123.372	102.19	117.24	129.108	125.556	141.755	82.2193	97.9389	91.2504	72.04	74.2222	78.1457	52.0607	66.0454	69.2252	62.2026	66.8832	66.9335	72.7329	110.995	105.324	ACTN1	14	68874143	68979440	-	10626	protein_coding	actinin alpha 1 [Source:HGNC Symbol;Acc:HGNC:163]	-
ENSG00000082805	6.92508	6.46338	6.4568	8.37717	8.04216	6.58656	8.47607	8.673	8.72913	6.12749	6.36321	5.96797	5.54711	5.93145	6.27797	7.05036	7.18704	6.93949	5.51599	5.57204	5.59955	2.5787	6.61992	7.02182	ERC1	12	990509	1495933	+	13484	protein_coding	ELKS/RAB6-interacting/CAST family member 1 [Source:HGNC Symbol;Acc:HGNC:17072]	-
ENSG00000155254	61.0978	58.4182	58.2103	91.5287	68.7253	80.6843	80.4294	70.5307	82.0067	56.4156	52.802	52.9771	66.3702	67.0426	59.29	53.092	61.0571	64.1027	59.6079	56.4829	58.616	58.0492	66.4208	60.9155	MARVELD1	10	97713173	97718152	+	3379	protein_coding	MARVEL domain containing 1 [Source:HGNC Symbol;Acc:HGNC:28674]	-
ENSG00000160808	0.649539	1.5237	1.22537	1.72531	1.51026	2.24064	1.13565	0.940971	0.990454	0.0350157	0	0.0355166	0.1245	0.286096	0.148767	1.04583	1.5036	1.22248	0.271315	0.1622	0.606339	1.25483	0.899104	1.19895	MYL3	3	46857872	46882169	-	1360	protein_coding	myosin light chain 3 [Source:HGNC Symbol;Acc:HGNC:7584]	-
ENSG00000113356	3.52972	3.32936	3.26122	1.13694	1.40803	1.47974	1.62257	2.06971	1.86733	2.71344	4.69677	4.74733	2.92803	2.59243	5.83965	2.05492	2.19008	1.79692	3.29208	3.42496	3.27006	2.97237	2.46166	3.81374	POLR3G	5	90471748	90514553	+	4019	protein_coding	RNA polymerase III subunit G [Source:HGNC Symbol;Acc:HGNC:30075]	-
ENSG00000205835	0.614706	0.607009	0.568336	0.422042	0.969699	0.54266	0.195488	0.478743	0.522727	0.0625938	0.0128889	0.0253957	0.111278	0.0795546	0.0638245	0.385967	0.163606	0.273163	0.083143	0.0695872	0.0270972	0.79911	0.569836	0.843009	GMNC	3	190852877	190892429	-	3804	protein_coding	geminin coiled-coil domain containing [Source:HGNC Symbol;Acc:HGNC:40049]	-
ENSG00000003989	8.88731	9.21243	8.3187	18.5283	24.0316	19.2183	45.7261	42.757	31.5728	20.3739	24.8217	24.8876	6.5115	7.45421	11.7069	15.7292	27.7635	23.3587	11.5895	14.9405	13.1504	2.793	6.328	7.37078	SLC7A2	8	17497088	17570573	+	7905	protein_coding	solute carrier family 7 member 2 [Source:HGNC Symbol;Acc:HGNC:11060]	-
ENSG00000180318	0.611331	0.12292	0.3117	0.0569763	0.0580172	0.068027	0	0.0681246	0.0443901	1.08755	1.01791	0.768831	0.498001	0.508614	0.16802	0.254017	0	0.0359554	0.766067	0.824355	0.570672	0.22144	0.192322	0.0376143	ALX1	12	85280107	85301784	+	1445	protein_coding	ALX homeobox 1 [Source:HGNC Symbol;Acc:HGNC:1494]	Homeobox
ENSG00000198561	31.6634	30.6801	31.7967	41.6613	39.7306	36.7699	36.7937	38.1094	40.2301	28.8229	27.1116	27.0391	28.9594	29.095	29.0814	29.1781	30.6096	31.0328	30.6882	32.0382	31.1705	15.8208	32.9203	33.5024	CTNND1	11	57753243	57819546	+	8798	protein_coding	catenin delta 1 [Source:HGNC Symbol;Acc:HGNC:2515]	-
ENSG00000143147	4.10187	3.92461	3.9848	8.72527	7.35721	7.19901	5.25447	5.19213	6.16063	3.62337	3.79602	3.60634	7.5013	7.31065	5.93776	5.75157	6.56673	6.48056	5.30696	5.5934	5.66633	2.51351	3.86749	3.86434	GPR161	1	168079543	168137667	-	11224	protein_coding	G protein-coupled receptor 161 [Source:HGNC Symbol;Acc:HGNC:23694]	-
ENSG00000250033	0.10121	0.211418	0.175455	0.153677	0.217718	0.143595	0.027854	0.0559227	0.0624674	0.347827	0.270573	0.258722	0.0343533	0.0421025	0.236444	0.469169	0.144308	0.143361	0.10267	0.100253	0.0669226	0.0173122	0.117278	0.202907	SLC7A11-AS1	4	138057464	138178177	+	6161	processed_transcript	SLC7A11 antisense RNA 1 [Source:HGNC Symbol;Acc:HGNC:44064]	-
ENSG00000134686	17.8503	17.6132	17.9167	40.3627	26.9198	33.4118	22.6167	19.965	23.7879	31.7986	31.6843	31.4477	29.831	29.4153	23.8233	28.147	38.244	39.6429	32.2739	29.8408	30.4985	20.8389	19.3053	17.7206	PHC2	1	33323623	33431052	-	4975	protein_coding	polyhomeotic homolog 2 [Source:HGNC Symbol;Acc:HGNC:3183]	-
ENSG00000101194	8.98837	9.45849	9.12071	7.38904	7.29626	6.92597	7.87433	8.04138	9.15508	11.3857	13.9868	13.3071	7.45243	6.67159	8.2234	5.40177	6.3851	5.90982	8.51652	8.68621	9.083	7.65032	8.79873	8.89961	SLC17A9	20	62952647	62969585	+	5521	protein_coding	solute carrier family 17 member 9 [Source:HGNC Symbol;Acc:HGNC:16192]	-
ENSG00000197747	48.6628	36.8363	37.8306	58.1064	62.9713	65.3309	67.8427	68.7102	79.1091	94.749	124.083	128.16	114.508	100.081	120.398	64.7935	92.5672	86.5365	144.917	136.987	147.969	84.1254	46.1794	40.1568	S100A10	1	151982915	151994390	-	1543	protein_coding	S100 calcium binding protein A10 [Source:HGNC Symbol;Acc:HGNC:10487]	-
ENSG00000196876	3.8794	4.03565	4.02305	3.01539	3.26976	2.56361	2.46277	2.89685	2.37505	3.8518	4.23488	3.83251	2.59054	2.48944	3.21063	4.82319	3.53312	3.21787	2.76005	3.28782	2.9712	1.29978	3.48707	4.36349	SCN8A	12	51590266	51812864	+	14935	protein_coding	sodium voltage-gated channel alpha subunit 8 [Source:HGNC Symbol;Acc:HGNC:10596]	-
ENSG00000198945	5.97581	6.4846	6.57155	5.46671	6.70614	5.67146	4.86666	4.57256	3.87647	2.92453	2.11921	2.38065	3.25361	3.32295	3.46637	4.48678	3.48643	3.587	3.22689	3.11494	3.1651	4.19298	5.54397	6.22934	L3MBTL3	6	130013699	130141451	+	5113	protein_coding	L3MBTL3, histone methyl-lysine binding protein [Source:HGNC Symbol;Acc:HGNC:23035]	-
ENSG00000136630	3.54378	3.74488	3.43773	10.1532	7.1393	8.14527	6.69051	5.70465	7.7403	4.50973	3.6902	3.57576	10.4629	10.9303	6.77033	9.63842	10.3831	11.8231	7.45987	5.97857	6.09177	4.33425	2.99509	3.07294	HLX	1	220879400	220885059	+	5660	protein_coding	H2.0 like homeobox [Source:HGNC Symbol;Acc:HGNC:4978]	Homeobox
ENSG00000225746	0.388239	0.394392	0.470314	0.133401	0.328276	0.132729	0.20082	0.256977	0.121255	0.480115	0.542859	0.513071	0.125744	0.140099	0.309614	0.400624	0.304124	0.187076	0.180312	0.325655	0.269084	0.249632	0.450291	0.592013	MEG8	14	100894770	101038859	+	11109	lincRNA	maternally expressed 8, small nucleolar RNA host gene [Source:HGNC Symbol;Acc:HGNC:14574]	-
ENSG00000096093	0.628513	0.658836	0.67553	0.454456	0.678467	0.508011	0.389974	0.391838	0.347012	0.78964	0.625375	0.618229	0.541786	0.463963	0.565965	0.988832	0.518137	0.489026	0.577299	0.556912	0.575776	0.612208	0.584265	0.664586	EFHC1	6	52362123	52529886	+	22736	protein_coding	EF-hand domain containing 1 [Source:HGNC Symbol;Acc:HGNC:16406]	-
ENSG00000166402	7.87719	8.61413	7.98697	7.80807	7.81353	7.64807	6.02494	5.7992	6.53651	4.37816	2.99049	3.2767	4.69775	4.6628	3.7202	4.88031	4.95331	5.65777	4.79135	5.25718	4.4853	3.56222	8.3264	8.33644	TUB	11	8019244	8106112	+	6722	protein_coding	tubby bipartite transcription factor [Source:HGNC Symbol;Acc:HGNC:12406]	Tub
ENSG00000170836	3.6675	3.80313	3.55396	3.96637	4.37125	4.43359	4.94458	4.29358	4.56534	3.11559	2.66337	2.47067	3.424	4.07124	3.52983	4.22069	4.01004	4.73822	2.54994	2.97387	2.97339	3.21419	3.61431	4.40726	PPM1D	17	60600183	60666280	+	5044	protein_coding	protein phosphatase, Mg2+/Mn2+ dependent 1D [Source:HGNC Symbol;Acc:HGNC:9277]	-
ENSG00000129152	0	0	0	0.182856	0.558589	0.245611	0.412902	0.601244	0.32054	0	0	0	0.070511	0	0	0.0764272	0.543027	0.375027	0	0	0	0.0296114	0.0308612	0.0301791	MYOD1	11	17719568	17722131	+	1801	protein_coding	myogenic differentiation 1 [Source:HGNC Symbol;Acc:HGNC:7611]	bHLH
ENSG00000156103	1.32535	1.22665	1.57633	0.832482	0.840771	0.681561	1.18041	1.71447	0.953022	2.20517	2.73982	2.83476	0.814107	0.870711	1.10222	1.10586	0.858628	0.861996	1.066	1.20902	1.07204	0.611876	1.06895	1.5164	MMP16	8	88032009	88328025	-	12115	protein_coding	matrix metallopeptidase 16 [Source:HGNC Symbol;Acc:HGNC:7162]	-
ENSG00000165046	0.934895	0.784387	1.00925	0.706962	0.52791	0.739573	0.364886	0.483023	0.524564	0.903513	1.21892	1.05074	0.810046	0.770741	0.68831	0.66789	0.90886	0.603344	0.965623	1.24836	1.08742	0.985656	0.94544	0.711189	LETM2	8	38386207	38409527	+	6114	protein_coding	leucine zipper and EF-hand containing transmembrane protein 2 [Source:HGNC Symbol;Acc:HGNC:14648]	-
ENSG00000158828	18.8254	19.405	15.442	23.945	18.5751	22.5218	23.113	20.3964	24.6574	15.1451	16.0593	15.0022	22.5218	20.8115	19.9395	14.0605	24.0288	25.2043	21.8655	19.897	22.0926	15.6042	19.1246	14.7121	PINK1	1	20633455	20651511	+	4836	protein_coding	PTEN induced putative kinase 1 [Source:HGNC Symbol;Acc:HGNC:14581]	-
ENSG00000196557	6.0682	6.94162	6.26466	12.3936	10.2431	10.594	6.46075	6.13105	7.59498	1.87033	0.529832	0.617393	3.01023	3.30546	1.98421	5.28872	4.6851	4.99875	2.9768	2.55298	3.03028	4.98227	8.44113	8.24194	CACNA1H	16	1153121	1221772	+	8606	protein_coding	calcium voltage-gated channel subunit alpha1 H [Source:HGNC Symbol;Acc:HGNC:1395]	-
ENSG00000158023	0.212818	0.187375	0.173287	0.0842977	0.137861	0.125047	0.141987	0.131335	0.11145	0.31915	0.292077	0.314724	0.257422	0.214619	0.288765	0.128122	0.104825	0.132186	0.278038	0.254608	0.220675	0.15223	0.124165	0.148403	WDR66	12	121917862	122003927	+	16115	protein_coding	WD repeat domain 66 [Source:HGNC Symbol;Acc:HGNC:28506]	-
ENSG00000187210	0.550469	0.697604	0.662148	1.14806	1.34574	1.39729	1.31089	1.33013	1.20646	1.84288	2.70295	2.42792	1.52372	1.50011	1.95959	1.86979	2.09032	2.20156	2.18235	2.03161	1.88862	0.415065	0.60081	0.622784	GCNT1	9	76419850	76651203	+	9251	protein_coding	glucosaminyl (N-acetyl) transferase 1, core 2 [Source:HGNC Symbol;Acc:HGNC:4203]	-
ENSG00000181523	8.70052	9.1284	8.5076	12.4545	9.14154	9.90604	6.97035	6.2249	6.86059	9.59805	9.56048	9.74975	11.0413	11.1542	8.94528	7.79163	8.14519	8.71473	11.4801	10.0093	10.5719	9.18361	9.71197	9.77262	SGSH	17	80206716	80220923	-	6713	protein_coding	N-sulfoglucosamine sulfohydrolase [Source:HGNC Symbol;Acc:HGNC:10818]	-
ENSG00000147144	0.5765	0.656863	0.558985	1.26948	0.945862	0.951936	0.752952	0.536811	0.639265	0.250733	0.138293	0.208906	0.318391	0.357694	0.251097	0.681583	0.61858	0.683883	0.18833	0.298657	0.28105	0.521468	0.710701	0.735876	CCDC120	X	49053572	49069857	+	5318	protein_coding	coiled-coil domain containing 120 [Source:HGNC Symbol;Acc:HGNC:28910]	-
ENSG00000198246	0.640105	0.794648	0.55483	1.43803	1.19456	1.21993	1.80895	1.52936	1.68644	0.971865	0.658053	0.808152	0.879445	0.88229	0.788612	1.15569	1.07069	1.02211	0.620263	0.632695	0.653829	0.794215	1.05255	0.699519	SLC29A3	10	71319258	71381423	+	5439	protein_coding	solute carrier family 29 member 3 [Source:HGNC Symbol;Acc:HGNC:23096]	-
ENSG00000167779	542.525	531.893	521.581	706.509	516.587	675.203	488.859	407.583	523.014	345.237	245.074	258.344	798.737	785.921	538.217	576.488	682.533	703.601	676.688	549.545	588.484	1201.83	607.922	501.772	IGFBP6	12	53097436	53102345	+	1346	protein_coding	insulin like growth factor binding protein 6 [Source:HGNC Symbol;Acc:HGNC:5475]	-
ENSG00000177570	3.97377	3.86934	4.3582	0.682609	1.27568	0.90769	0.86671	0.924996	0.546418	1.56694	1.46023	1.45743	1.06527	1.08797	1.64985	1.64695	1.13896	1.00681	1.36084	1.55209	1.38751	1.33863	1.98426	3.27289	SAMD12	8	118189455	118622112	-	15378	protein_coding	sterile alpha motif domain containing 12 [Source:HGNC Symbol;Acc:HGNC:31750]	-
ENSG00000240184	16.205	17.6465	16.2684	13.0574	10.9192	10.3149	13.7742	14.4344	15.7289	19.6464	22.1499	22.2039	19.9416	20.096	18.6978	10.8707	14.1252	12.9602	21.2423	20.3617	19.6212	2.71952	14.4375	15.3192	PCDHGC3	5	141475947	141512979	+	5432	protein_coding	protocadherin gamma subfamily C, 3 [Source:HGNC Symbol;Acc:HGNC:8716]	-
ENSG00000143207	8.21407	8.00857	7.47938	9.34296	8.14637	9.65276	9.26415	7.89272	8.51542	5.35523	5.905	5.27759	6.80719	7.09032	7.16255	6.50969	7.88899	7.73882	6.88968	7.34634	6.26601	8.98972	7.35332	6.99244	COP1	1	175944831	176207493	-	4384	protein_coding	COP1, E3 ubiquitin ligase [Source:HGNC Symbol;Acc:HGNC:17440]	-
ENSG00000038427	6.30313	6.53106	6.93634	5.8205	7.4898	5.63706	10.437	15.9199	8.51154	6.72691	5.16378	5.66695	2.58016	2.68179	4.66554	4.24757	4.87974	4.57164	2.53416	3.45069	2.81481	4.18917	10.4783	13.4865	VCAN	5	83471465	83582303	+	14831	protein_coding	versican [Source:HGNC Symbol;Acc:HGNC:2464]	-
ENSG00000013016	13.8651	14.2653	13.4364	16.3383	11.6819	11.9375	12.4005	12.4749	12.0511	16.5278	19.2903	17.8895	14.2987	14.3983	13.9479	9.68901	10.3464	10.4561	19.6251	20.9552	20.5555	8.39754	13.8233	13.8344	EHD3	2	31234337	31269447	+	4636	protein_coding	EH domain containing 3 [Source:HGNC Symbol;Acc:HGNC:3244]	-
ENSG00000233308	0.908094	0.689787	0.524745	0	0	0.0954359	0.666441	0.764583	0.498203	2.58912	6.18818	3.2827	0.493166	0.671569	0.550006	0.356363	1.29478	0.706193	0.716483	0.685333	1.10083	0.621322	0.215848	0.527695	OSTN-AS1	3	191213291	191234605	-	515	antisense	OSTN antisense RNA 1 [Source:HGNC Symbol;Acc:HGNC:41250]	-
ENSG00000214176	1.221	1.45413	1.30298	1.03047	1.40071	0.887929	0.824035	0.807838	0.977038	1.75438	1.40101	1.56275	1.1346	1.03116	0.936484	1.64695	1.01831	1.06132	1.12035	1.29714	0.931094	0.516362	1.29945	1.57879	PLEKHM1P1	17	64779259	64837154	-	8469	transcribed_unprocessed_pseudogene	pleckstrin homology and RUN domain containing M1 pseudogene 1 [Source:HGNC Symbol;Acc:HGNC:35411]	-
ENSG00000173599	3.47181	3.50625	3.52604	6.43838	4.68893	4.90085	3.30072	3.96118	4.03671	6.38755	5.57547	5.87585	7.59899	7.08988	5.91917	3.15065	4.13266	4.53198	7.22165	6.83323	6.85213	3.50015	3.42282	3.48473	PC	11	66848233	66958376	-	5927	protein_coding	pyruvate carboxylase [Source:HGNC Symbol;Acc:HGNC:8636]	-
ENSG00000186350	9.28801	9.39679	9.33487	15.8897	12.118	13.406	11.0091	9.58376	11.905	7.51509	6.98082	7.32188	11.5383	11.5268	9.52927	8.64397	10.0436	11.1149	11.4957	9.91198	9.85389	6.75107	9.1072	8.19482	RXRA	9	134317098	134440585	+	11083	protein_coding	retinoid X receptor alpha [Source:HGNC Symbol;Acc:HGNC:10477]	RXR-like
ENSG00000204387	84.7683	92.0153	82.8288	115.153	108.622	129.137	97.3497	85.8959	108.2	69.7266	63.3762	59.4597	131.95	143.355	108.498	102.54	125.982	144.039	107.035	88.6775	97.8121	125.345	91.4725	64.7041	C6orf48	6	31834608	31839766	+	1801	protein_coding	chromosome 6 open reading frame 48 [Source:HGNC Symbol;Acc:HGNC:19078]	-
ENSG00000273604	0.391226	0.366161	0.50866	0.697343	0.462118	0.647573	0.599869	0.807319	0.793388	0.204878	0.237303	0.194821	0.307317	0.337116	0.380819	0.296091	0.645476	0.684545	0.311826	0.249122	0.194015	0.458877	0.687476	0.613824	EPOP	17	38671703	38675421	-	3719	protein_coding	elongin BC and polycomb repressive complex 2 associated protein [Source:HGNC Symbol;Acc:HGNC:34493]	-
ENSG00000164463	1.66006	1.79545	2.13279	0.610822	1.1488	0.713351	0.394247	0.726347	0.468088	1.47888	0.946161	1.21021	0.638401	0.788717	1.14507	1.782	0.951585	1.20484	0.854823	0.862118	0.827429	0.968616	1.1447	1.77606	CREBRF	5	173056352	173139284	+	12333	protein_coding	CREB3 regulatory factor [Source:HGNC Symbol;Acc:HGNC:24050]	-
ENSG00000119900	14.1374	13.3354	16.9393	9.61659	11.0302	8.68714	6.06382	7.15927	5.19511	11.3714	8.84961	10.4589	10.8589	12.4766	15.7757	16.0675	8.19524	7.83198	10.618	10.9092	9.8591	10.954	10.369	15.9734	OGFRL1	6	71288803	71308950	+	9075	protein_coding	opioid growth factor receptor like 1 [Source:HGNC Symbol;Acc:HGNC:21378]	-
ENSG00000152102	34.3043	33.6067	34.1265	42.097	37.1434	36.1274	39.921	38.6968	41.3777	30.702	26.8827	26.502	33.903	32.4142	32.5132	33.4975	37.7472	39.4518	29.4454	29.0442	28.5146	20.3116	34.4224	34.1016	FAM168B	2	131047876	131093460	-	5435	protein_coding	family with sequence similarity 168 member B [Source:HGNC Symbol;Acc:HGNC:27016]	-
ENSG00000118564	18.1468	19.1486	18.2605	13.3947	17.2326	17.2501	20.2393	20.4285	18.6133	11.9965	13.8093	13.9426	15.1159	15.3435	14.7064	12.6318	13.3372	13.2019	15.8034	16.3333	17.0406	14.9973	15.7518	15.166	FBXL5	4	15604539	15681679	-	4573	protein_coding	F-box and leucine rich repeat protein 5 [Source:HGNC Symbol;Acc:HGNC:13602]	-
ENSG00000137266	2.41187	3.14066	2.77391	5.7737	4.42823	3.9936	3.20151	3.2581	3.70531	2.38696	1.81284	1.87283	2.62601	3.02694	2.34657	5.00172	5.0809	5.37774	3.27011	3.20797	2.86713	1.43844	2.81715	3.02977	SLC22A23	6	3268962	3457022	-	8898	protein_coding	solute carrier family 22 member 23 [Source:HGNC Symbol;Acc:HGNC:21106]	-
ENSG00000107438	64.2171	55.1873	59.3032	98.9146	81.2139	94.5452	77.0284	73.4893	81.7051	58.4048	48.4601	51.4523	75.8879	75.2654	69.3268	71.0256	67.8427	70.0322	72.0415	64.808	72.3476	90.1776	64.0956	61.8537	PDLIM1	10	95237572	95291024	-	2239	protein_coding	PDZ and LIM domain 1 [Source:HGNC Symbol;Acc:HGNC:2067]	-
ENSG00000140682	17.2345	15.8016	15.1636	33.7064	25.6485	30.7559	27.2622	27.393	31.3061	14.7192	20.9439	17.1915	23.347	22.6523	21.8014	18.1302	21.9103	21.7612	23.0636	21.7938	23.3227	24.913	18.7636	18.6205	TGFB1I1	16	31471585	31477960	+	5403	protein_coding	transforming growth factor beta 1 induced transcript 1 [Source:HGNC Symbol;Acc:HGNC:11767]	-
ENSG00000084112	21.2221	22.1236	20.9138	19.9385	20.1268	17.4763	18.8997	19.1199	18.5852	14.2238	13.9058	13.158	10.9924	11.5657	11.9693	14.6132	14.3818	14.2604	10.784	12.2519	11.8805	7.10603	18.2492	18.9937	SSH1	12	108778192	108857590	-	14537	protein_coding	slingshot protein phosphatase 1 [Source:HGNC Symbol;Acc:HGNC:30579]	-
ENSG00000107201	8.32031	5.0325	7.18084	1.77787	1.9548	2.16786	2.07628	1.99006	1.54723	3.68675	2.98479	3.73949	4.06478	3.27743	4.54566	5.81823	2.92072	3.21067	3.37855	4.48987	3.97818	3.94493	4.11143	5.96842	DDX58	9	32455705	32526324	-	4353	protein_coding	DExD/H-box helicase 58 [Source:HGNC Symbol;Acc:HGNC:19102]	-
ENSG00000235545	4.90857	4.72496	4.69479	2.14543	4.53992	3.96238	4.00606	3.48709	2.97735	1.16339	1.63698	1.02269	2.03377	1.76027	3.36108	3.25058	2.82364	2.15777	0.772662	1.18559	1.25909	2.08456	4.88823	4.69168	AC103923.1	1	62688482	62710694	+	1228	antisense	novel transcript	-
ENSG00000188343	5.92225	6.38887	6.9536	4.50861	5.44932	4.81364	2.56615	2.62577	2.07389	5.13872	3.34216	5.29682	5.01255	5.53289	6.39978	5.78544	3.87469	4.15057	6.1994	5.75327	5.96414	8.96618	4.5525	6.16528	FAM92A	8	93698561	93731527	+	7423	protein_coding	family with sequence similarity 92 member A [Source:HGNC Symbol;Acc:HGNC:30452]	-
ENSG00000144891	1.22512	1.32781	1.52812	1.3493	1.51857	1.73818	1.16774	1.16045	1.5123	2.23182	2.67843	2.81927	4.41801	4.59917	2.64103	1.35878	1.57213	1.70297	3.25855	2.65116	3.14152	1.33402	0.862959	1.2502	AGTR1	3	148697784	148743008	+	3478	protein_coding	angiotensin II receptor type 1 [Source:HGNC Symbol;Acc:HGNC:336]	-
ENSG00000163041	26.4441	26.5357	23.7945	30.6712	34.1629	36.6512	43.9295	42.8993	45.7732	29.1541	33.4603	30.2314	35.5487	37.7629	33.8664	28.6287	38.4064	36.5803	37.7501	35.5218	36.0575	39.4127	28.8682	23.2718	H3F3A	1	226061851	226072001	+	3146	protein_coding	H3 histone family member 3A [Source:HGNC Symbol;Acc:HGNC:4764]	-
ENSG00000143870	66.6233	63.1047	61.3831	60.2072	52.3534	58.5335	65.6975	65.3746	73.8723	97.5652	92.7267	92.8244	96.0349	90.3966	80.9196	44.9644	65.3425	60.1144	116.222	109.171	112.164	65.2029	73.1321	63.1662	PDIA6	2	10783391	10837977	-	4101	protein_coding	protein disulfide isomerase family A member 6 [Source:HGNC Symbol;Acc:HGNC:30168]	-
ENSG00000088836	1.25544	1.13073	1.11928	1.69549	1.39853	1.44757	0.434352	0.46434	0.693684	1.3916	1.39891	1.07808	1.51944	1.78062	1.77836	1.35133	1.33997	1.19548	1.89213	1.66484	1.70768	0.895789	0.933597	1.06304	SLC4A11	20	3227417	3239559	-	4346	protein_coding	solute carrier family 4 member 11 [Source:HGNC Symbol;Acc:HGNC:16438]	-
ENSG00000139304	0.633037	0.479272	0.711149	0.108877	0.221732	0.102419	0.114617	0.149905	0.0668324	0.347323	0.279001	0.383262	0.240878	0.183643	0.570793	0.62882	0.231588	0.179057	0.147868	0.222766	0.210666	0.235085	0.245007	0.527103	PTPRQ	12	80402178	80680271	+	12477	protein_coding	protein tyrosine phosphatase, receptor type Q [Source:HGNC Symbol;Acc:HGNC:9679]	-
ENSG00000120837	5.903	5.73431	5.73459	4.8425	6.07279	5.74204	4.99775	5.05508	4.14164	2.9403	2.83927	2.90439	3.50188	3.87311	4.18854	5.9713	3.62379	4.38205	2.78667	2.71511	2.7974	8.03825	5.32707	6.50345	NFYB	12	104117077	104138289	-	4956	protein_coding	nuclear transcription factor Y subunit beta [Source:HGNC Symbol;Acc:HGNC:7805]	NF-YB
ENSG00000121753	10.2506	10.8398	10.784	11.4537	7.52309	8.99849	6.27639	6.2001	6.37632	4.42076	2.16195	2.61567	6.27638	6.44916	4.54941	7.59569	8.61457	9.2175	5.59342	4.4653	4.8708	6.50468	8.19812	8.36733	ADGRB2	1	31727117	31764893	-	7756	protein_coding	adhesion G protein-coupled receptor B2 [Source:HGNC Symbol;Acc:HGNC:944]	-
ENSG00000120690	9.25388	10.1205	10.5874	16.0958	17.2505	15.8503	19.9913	16.1455	16.084	12.2706	9.55706	10.4851	13.114	11.738	15.3365	16.0348	10.8802	11.7454	11.0532	12.9047	12.2932	6.17571	8.94937	10.7577	ELF1	13	40932028	41061440	-	4335	protein_coding	E74 like ETS transcription factor 1 [Source:HGNC Symbol;Acc:HGNC:3316]	ETS
ENSG00000151612	3.82037	4.1774	3.93632	3.54394	3.88207	3.60185	3.54762	4.07394	3.28591	2.40563	2.26164	2.13647	1.93756	2.06087	2.19286	3.43311	2.42487	2.717	2.14401	2.17112	2.3285	1.74542	4.16544	4.50522	ZNF827	4	145757627	145938635	-	8433	protein_coding	zinc finger protein 827 [Source:HGNC Symbol;Acc:HGNC:27193]	zf-C2H2
ENSG00000188483	15.8324	14.7853	13.9558	12.8461	11.1017	14.7575	17.8719	16.8303	20.8213	12.8759	11.8459	11.3318	12.6475	12.7576	10.6423	7.34515	7.8217	8.45165	13.4164	11.9287	12.9465	28.9568	17.2832	14.2548	IER5L	9	129175552	129178262	-	2711	protein_coding	immediate early response 5 like [Source:HGNC Symbol;Acc:HGNC:23679]	-
ENSG00000264522	4.32706	4.40513	4.20927	4.98298	4.71946	4.81929	5.56198	5.37592	5.68902	4.07111	3.87742	3.55814	3.78214	3.53257	3.55566	4.06934	4.01573	4.18563	3.21202	3.45642	3.22091	2.38249	4.29056	4.40999	OTUD7B	1	149937812	150010676	-	12177	protein_coding	OTU deubiquitinase 7B [Source:HGNC Symbol;Acc:HGNC:16683]	-
ENSG00000196776	9.57133	9.797	10.3388	4.7947	7.2572	6.44172	5.16043	5.97223	4.75716	7.61942	8.16064	9.05564	6.2736	6.20757	7.47798	8.72451	7.77745	7.42855	7.24199	7.62214	7.08697	7.80013	7.66308	8.73607	CD47	3	108043094	108091862	-	8225	protein_coding	CD47 molecule [Source:HGNC Symbol;Acc:HGNC:1682]	-
ENSG00000279369	0.826169	0.746576	0.96304	2.03119	1.40184	1.45508	1.47398	1.72702	1.93416	0.626597	0.510723	0.556116	1.32282	1.18509	0.754276	1.25772	1.1211	1.13938	1.24268	0.967506	1.215	1.43266	0.792273	1.13235	AC046185.3	17	63700847	63702670	+	1824	TEC	uncharacterized LOC729683 [Source:NCBI gene;Acc:729683]	-
ENSG00000186318	16.6802	17.4409	16.4439	18.7334	19.3438	18.3542	20.7012	20.619	21.3128	15.8098	13.9996	14.8468	16.3198	14.8457	15.1447	14.4856	17.4293	18.7011	14.9634	14.9413	14.7377	8.83396	16.7284	15.9051	BACE1	11	117285207	117316259	-	7190	protein_coding	beta-secretase 1 [Source:HGNC Symbol;Acc:HGNC:933]	-
ENSG00000107104	16.6956	18.2373	17.7053	12.0164	12.2007	12.3493	10.3088	10.1143	9.84132	7.51033	7.27948	6.95658	5.60941	5.93953	6.88118	5.2247	5.64077	5.35787	6.42309	7.39874	7.1673	8.11954	16.9711	16.765	KANK1	9	470291	746106	+	11908	protein_coding	KN motif and ankyrin repeat domains 1 [Source:HGNC Symbol;Acc:HGNC:19309]	-
ENSG00000122035	3.99963	3.71865	4.57617	8.54232	6.71092	8.98854	4.96651	4.36434	5.49013	2.96167	1.72086	1.69535	3.07571	3.30098	3.66275	3.27727	3.39428	2.81533	3.37569	4.15646	4.66515	10.0158	6.43425	5.89043	RASL11A	13	27270327	27273690	+	1624	protein_coding	RAS like family 11 member A [Source:HGNC Symbol;Acc:HGNC:23802]	-
ENSG00000184465	1.21563	1.38978	1.58589	0.861828	1.14351	0.845792	0.512603	0.714295	0.554454	1.20092	1.06535	1.01891	1.19169	0.959954	0.856787	1.71374	1.01176	1.03005	1.20391	1.03911	0.997261	0.613233	1.19889	1.43101	WDR27	6	169457212	169702067	-	12610	protein_coding	WD repeat domain 27 [Source:HGNC Symbol;Acc:HGNC:21248]	-
ENSG00000057019	21.0913	22.3194	22.6681	11.5018	16.4078	12.5729	14.5367	16.8738	10.8158	21.1834	25.6585	25.6808	13.2127	15.0281	20.0529	17.1294	15.6816	13.8714	15.6446	18.4863	16.4299	11.509	18.8573	22.5963	DCBLD2	3	98795941	98901689	-	11274	protein_coding	discoidin, CUB and LCCL domain containing 2 [Source:HGNC Symbol;Acc:HGNC:24627]	-
ENSG00000167767	1.42152	1.51079	1.20108	2.02515	1.72488	1.97728	1.68321	1.64067	2.49202	0.974322	0.80025	0.899428	1.16773	1.0336	1.07906	1.42392	1.77817	1.83935	1.03002	1.17649	0.959688	1.32406	1.83992	1.52437	KRT80	12	52168996	52192000	-	4350	protein_coding	keratin 80 [Source:HGNC Symbol;Acc:HGNC:27056]	-
ENSG00000090924	7.01503	6.60283	6.74141	10.0542	8.47461	8.3287	7.13171	7.4151	7.7809	5.50752	5.02552	4.93002	6.86484	6.80908	5.61228	6.72268	5.30551	5.42145	6.35417	5.83129	6.24067	4.36495	6.74221	7.58574	PLEKHG2	19	39412585	39428415	+	9200	protein_coding	pleckstrin homology and RhoGEF domain containing G2 [Source:HGNC Symbol;Acc:HGNC:29515]	-
ENSG00000122420	4.57461	4.59687	5.1404	3.57162	5.27303	3.80559	3.0094	3.97811	2.77584	5.7279	5.31481	5.76885	6.01637	6.24547	6.46371	9.37296	7.97799	9.18095	6.78757	6.88822	6.36308	3.74465	3.79658	5.91491	PTGFR	1	78303884	78539749	+	4714	protein_coding	prostaglandin F receptor [Source:HGNC Symbol;Acc:HGNC:9600]	-
ENSG00000228544	0.196005	0.248142	0.302033	0.586598	0.491906	0.288388	0.287693	0.288801	0.3226	1.57673	1.17128	0.749035	0.851569	0.670408	0.44094	0.499969	0.409888	0.413729	0.839515	0.628676	0.518412	0.223513	0.419303	0.205018	CCDC183-AS1	9	136803927	136808848	-	2386	antisense	CCDC183 antisense RNA 1 [Source:HGNC Symbol;Acc:HGNC:44105]	-
ENSG00000072163	9.21463	8.52487	7.98175	12.6887	11.8043	12.9085	10.501	10.0215	11.5787	7.13732	7.6372	7.50691	8.58373	8.11973	8.53921	6.48194	6.57882	6.55031	6.86315	7.77151	8.09487	11.3987	8.88693	8.3447	LIMS2	2	127638381	127681786	-	8487	protein_coding	LIM zinc finger domain containing 2 [Source:HGNC Symbol;Acc:HGNC:16084]	-
ENSG00000215808	1.80506	1.79836	2.00298	0.83588	1.29431	1.27018	1.09433	0.958134	0.807312	2.03783	1.64556	1.76707	1.36388	1.45099	1.53466	1.69391	1.2309	1.09857	1.7161	1.68063	1.5914	1.34243	1.63227	2.02488	LINC01139	1	238476542	238486054	-	5959	lincRNA	long intergenic non-protein coding RNA 1139 [Source:HGNC Symbol;Acc:HGNC:27924]	-
ENSG00000026508	72.9635	74.4108	77.9432	72.6031	74.4366	72.1275	60.3306	62.5041	62.81	82.0664	83.351	80.6573	96.5544	98.4436	100.041	78.1696	82.3184	79.9277	91.7256	96.0644	94.2834	66.7852	73.5209	73.162	CD44	11	35138870	35232402	+	10004	protein_coding	CD44 molecule (Indian blood group) [Source:HGNC Symbol;Acc:HGNC:1681]	-
ENSG00000164111	355.624	350.284	333.069	424.91	404.64	482.034	557.511	521.612	615.327	404.499	404.792	407.213	400.476	374.855	386.642	403.303	617.04	618.21	417.601	404.931	419.003	560.845	490.3	390.268	ANXA5	4	121667955	121697113	-	3034	protein_coding	annexin A5 [Source:HGNC Symbol;Acc:HGNC:543]	-
ENSG00000177409	9.10357	6.49739	8.52837	1.18275	2.40284	1.83923	1.6756	2.66968	1.53729	4.4718	3.18159	4.40038	1.69676	1.71475	3.98125	5.5624	3.50774	2.72339	1.85436	2.09616	1.93586	3.61763	4.00401	9.13368	SAMD9L	7	93130055	93148369	-	7135	protein_coding	sterile alpha motif domain containing 9 like [Source:HGNC Symbol;Acc:HGNC:1349]	-
ENSG00000106571	1.84125	1.80594	1.74815	2.43985	2.03271	1.93905	1.42615	1.40693	1.18329	2.05707	2.17162	2.21001	2.04885	1.81615	1.93639	2.63558	2.50486	2.57643	1.85337	2.00245	1.96742	0.623402	1.37557	1.49904	GLI3	7	41960950	42237870	-	10950	protein_coding	GLI family zinc finger 3 [Source:HGNC Symbol;Acc:HGNC:4319]	zf-C2H2
ENSG00000260604	0.0588818	0.0587035	0.133974	0.0583079	0.124684	0.0626551	0.583372	0.467102	0.499703	0.242829	0.131949	0.143676	0.0299788	0.0857296	0.0573155	0.214462	0.119636	0.161901	0.0746639	0.0749886	0.0365006	0.0226615	0.196816	0.11548	AL590004.3	6	3904920	3911979	-	7060	lincRNA	novel transcript	-
ENSG00000198853	25.506	24.7268	23.3051	34.3117	28.8302	31.365	24.0006	24.636	27.0821	17.4075	18.44	18.0221	22.1261	21.9737	22.4329	19.5252	22.5479	22.8597	19.8623	20.4053	20.0096	16.4721	25.2374	23.2639	RUSC2	9	35490127	35561898	+	5682	protein_coding	RUN and SH3 domain containing 2 [Source:HGNC Symbol;Acc:HGNC:23625]	-
ENSG00000144746	70.3213	72.9167	75.2404	52.2157	62.5105	63.0446	51.6005	47.7173	48.9343	72.244	65.9039	66.7465	87.5807	89.3615	87.941	61.1454	56.0172	57.4561	95.3092	93.9744	95.2916	73.4399	67.2613	58.512	ARL6IP5	3	69084944	69106066	+	2522	protein_coding	ADP ribosylation factor like GTPase 6 interacting protein 5 [Source:HGNC Symbol;Acc:HGNC:16937]	-
ENSG00000176788	61.8542	59.634	58.5711	93.0631	68.6902	82.4922	98.6924	91.3134	106.356	73.7841	68.9773	65.8632	68.1826	62.3036	63.4988	47.1856	59.7334	61.5874	65.766	63.5208	67.2073	76.8319	78.7209	63.0069	BASP1	5	17065598	17276843	+	2217	protein_coding	brain abundant membrane attached signal protein 1 [Source:HGNC Symbol;Acc:HGNC:957]	-
ENSG00000132464	0.231054	0.245106	0.158837	0.0441824	0.10926	0.0678236	0.131561	0.188669	0.13769	0.554926	0.360842	0.585082	0.110336	0.119316	0.260582	0.00703493	0.00681603	0.039831	0.28288	0.324698	0.458333	0.147185	0.20453	0.333349	ENAM	4	70628744	70686816	+	6522	protein_coding	enamelin [Source:HGNC Symbol;Acc:HGNC:3344]	-
ENSG00000101846	11.5784	11.2494	11.9768	6.76094	8.75503	7.2507	6.5089	6.21949	5.25268	10.5087	8.51868	9.1035	11.7818	13.8295	13.8937	14.5786	10.0688	9.57685	9.60323	10.9535	10.322	6.06005	10.1002	10.5105	STS	X	7219456	7354810	+	6521	protein_coding	steroid sulfatase [Source:HGNC Symbol;Acc:HGNC:11425]	-
ENSG00000198563	7.4678	7.77368	8.15707	9.36458	9.33825	8.00336	6.11459	6.2166	6.24318	9.56913	8.83047	8.27218	8.58442	8.08252	7.05115	11.2691	8.93905	8.17854	8.58358	7.85151	8.0835	4.3002	7.05966	8.27662	DDX39B	6	31530219	31542448	-	7007	protein_coding	DExD-box helicase 39B [Source:HGNC Symbol;Acc:HGNC:13917]	-
ENSG00000106785	15.8958	9.0396	11.9581	8.00124	6.5302	7.36928	6.61039	6.91186	8.58533	11.5287	10.8207	11.3227	12.7014	10.7349	11.8383	9.16126	9.42081	8.40752	11.9902	14.4883	13.052	5.61677	9.74623	10.3657	TRIM14	9	98069275	98119212	-	5469	protein_coding	tripartite motif containing 14 [Source:HGNC Symbol;Acc:HGNC:16283]	-
ENSG00000226380	0.172713	0.223624	0.163314	0.0497542	0.0949935	0.014851	0.0432111	0.0297447	0.058145	0.280591	0.214814	0.248117	0.0511619	0.0653154	0.0917013	0.138637	0.114174	0.102043	0.111494	0.139973	0.13237	0.185314	0.193135	0.188867	LINC-PINT	7	130876809	130913310	-	6619	lincRNA	long intergenic non-protein coding RNA, p53 induced transcript [Source:NCBI gene;Acc:378805]	-
ENSG00000076201	15.4995	14.3735	14.8052	20.1319	14.3393	14.652	15.886	14.9199	17.2022	28.4645	22.1169	22.4675	17.2689	16.8491	16.2238	12.4735	13.1928	13.673	19.0104	19.9901	19.2333	6.9906	13.1774	14.8036	PTPN23	3	47381011	47413441	+	5981	protein_coding	protein tyrosine phosphatase, non-receptor type 23 [Source:HGNC Symbol;Acc:HGNC:14406]	-
ENSG00000203709	0.278402	0.32442	0.375681	0.197995	0.247549	0.143633	0.0766188	0.0779129	0.121063	0.30153	0.205968	0.249968	0.286066	0.207936	0.192161	0.315655	0.140738	0.104386	0.247116	0.241744	0.191407	0.0909128	0.203036	0.311059	MIR29B2CHG	1	207801518	207879096	-	16425	lincRNA	MIR29B2 and MIR29C host gene [Source:HGNC Symbol;Acc:HGNC:32018]	-
ENSG00000198835	1.29734	1.53098	0.903624	1.90869	1.4203	1.31474	1.30064	1.53607	1.65864	0.57324	0.546472	0.473766	1.90608	1.86961	0.974184	1.14551	1.72426	2.08471	1.10455	0.86545	1.05697	1.9021	1.21421	1.42969	GJC2	1	228149852	228159826	+	2243	protein_coding	gap junction protein gamma 2 [Source:HGNC Symbol;Acc:HGNC:17494]	-
ENSG00000206384	0.919513	1.20606	1.09821	0.0804673	0.159562	0.0960741	0.306024	0.22787	0.204573	0.0930871	0.0252209	0.024847	0.0304846	0.0444776	0.0166521	0.122729	0.132631	0.12294	0.0379618	0.0499281	0.0212094	0.257872	0.463175	0.760489	COL6A6	3	130560334	130678155	+	9720	protein_coding	collagen type VI alpha 6 chain [Source:HGNC Symbol;Acc:HGNC:27023]	-
ENSG00000183010	30.1768	31.9626	28.326	45.7583	33.2028	42.4395	45.5284	42.4663	49.608	31.9456	33.4338	31.6829	39.91	38.7382	36.5108	35.9296	58.348	60.8849	42.9227	41.4736	43.9848	43.4069	43.9294	34.6531	PYCR1	17	81932384	81942412	-	2886	protein_coding	pyrroline-5-carboxylate reductase 1 [Source:HGNC Symbol;Acc:HGNC:9721]	-
ENSG00000178718	4.02207	3.18462	4.0476	4.69844	3.39574	4.48132	3.05807	1.93716	3.1346	1.23388	1.36684	1.0139	4.52595	5.67166	3.9549	3.50622	3.87826	4.17485	3.02549	2.25728	2.99192	5.99942	3.26304	3.47614	RPP25	15	74954416	74957464	-	3049	protein_coding	ribonuclease P and MRP subunit p25 [Source:HGNC Symbol;Acc:HGNC:30361]	-
ENSG00000171033	0.665562	0.828557	0.843978	0.439384	0.526951	0.617866	0.610562	0.53703	0.471645	0.982699	1.95373	1.35192	0.823308	0.933144	0.959789	0.990333	1.79251	1.63902	0.862708	0.91041	0.806822	0.543927	0.580067	0.721951	PKIA	8	78516139	78605267	+	4216	protein_coding	cAMP-dependent protein kinase inhibitor alpha [Source:HGNC Symbol;Acc:HGNC:9017]	-
ENSG00000136169	2.50556	2.63318	2.73158	1.18971	1.82659	1.4131	1.62752	1.49621	1.2871	2.3176	2.62841	2.53158	1.11562	1.2624	2.18745	2.2192	1.17826	1.23704	1.78393	1.96874	1.73648	2.06836	1.94758	2.49869	SETDB2	13	49444374	49495003	+	6678	protein_coding	SET domain bifurcated 2 [Source:HGNC Symbol;Acc:HGNC:20263]	MBD
ENSG00000173757	8.61619	9.26626	9.24985	14.2326	12.1845	13.2346	9.25432	9.1233	11.2726	6.14565	6.98899	6.22607	10.8074	9.89775	8.63021	8.7038	8.89497	9.53366	8.92036	8.12291	8.11414	6.21233	8.58673	9.50981	STAT5B	17	42199168	42276707	-	6447	protein_coding	signal transducer and activator of transcription 5B [Source:HGNC Symbol;Acc:HGNC:11367]	STAT
ENSG00000161021	7.81808	7.3834	7.16314	11.6527	9.73512	8.7761	10.9458	10.5282	10.7518	7.89415	7.36019	7.46244	8.09985	7.55218	7.07554	7.46679	8.13223	8.43776	7.57601	7.00161	7.09504	4.17343	7.30541	7.4824	MAML1	5	179732850	179777286	+	5942	protein_coding	mastermind like transcriptional coactivator 1 [Source:HGNC Symbol;Acc:HGNC:13632]	-
ENSG00000244405	5.71398	5.56147	5.41078	9.08873	6.37937	6.80232	5.46198	5.14087	6.22421	7.87944	9.7349	8.37512	5.15082	4.73155	6.36751	7.61533	12.8183	12.8322	6.99565	7.29982	6.83986	4.66018	5.93937	5.71443	ETV5	3	186046308	186110318	-	5802	protein_coding	ETS variant 5 [Source:HGNC Symbol;Acc:HGNC:3494]	ETS
ENSG00000141985	30.7831	31.1699	29.2611	48.2255	34.99	42.9074	44.2566	41.3395	51.1757	29.7876	33.2761	29.7418	38.861	37.8825	33.4259	32.0239	45.3107	46.5415	36.3482	32.2297	34.3638	38.4237	33.1827	32.4493	SH3GL1	19	4360370	4400547	-	3685	protein_coding	SH3 domain containing GRB2 like 1, endophilin A2 [Source:HGNC Symbol;Acc:HGNC:10830]	-
ENSG00000185920	0.0689042	0.0678035	0.0488657	0.0645109	0.0606364	0.0444363	0.0172391	0.0385667	0.0270632	0.137775	0.127073	0.107721	0.153083	0.143317	0.129265	0.0608402	0.032153	0.0187893	0.149328	0.146254	0.121151	0.0385728	0.0536011	0.0491405	PTCH1	9	95442980	95517057	-	16591	protein_coding	patched 1 [Source:HGNC Symbol;Acc:HGNC:9585]	-
ENSG00000142871	594.221	593.731	546.836	596.504	521.62	628.573	473.374	458.999	505.99	255.914	365.194	295.777	313.932	279.557	372.638	292.616	445.864	451.876	341.333	353.485	345.32	533.41	542.158	487.624	CYR61	1	85580761	85583962	+	2455	protein_coding	cysteine rich angiogenic inducer 61 [Source:HGNC Symbol;Acc:HGNC:2654]	-
ENSG00000118369	8.49006	8.48558	8.18529	9.40833	9.0996	8.80051	8.40608	8.61562	9.97763	6.42475	5.70589	5.67669	7.41768	6.85701	6.23248	5.91825	5.9125	6.75135	8.57223	8.07669	7.12068	6.81786	9.36794	9.26477	USP35	11	78188812	78214711	+	5233	protein_coding	ubiquitin specific peptidase 35 [Source:HGNC Symbol;Acc:HGNC:20061]	-
ENSG00000261115	0.419372	0.733416	0.498761	0.301323	0.460242	0.410501	0.617336	0.752896	0.571851	0.335173	0.294471	0.299172	0.222455	0.251539	0.334168	0.271261	0.57153	0.702103	0.247338	0.331218	0.290196	0.17016	0.365115	0.418254	TMEM178B	7	141074232	141480380	+	10656	protein_coding	transmembrane protein 178B [Source:HGNC Symbol;Acc:HGNC:44112]	-
ENSG00000185504	9.19109	10.0853	9.08552	14.647	11.4854	12.5857	14.2099	12.852	14.3407	9.43711	10.1099	9.35559	11.2743	11.127	9.53045	9.48658	13.7331	13.9933	8.4868	8.91595	9.23154	10.16	9.71681	9.03508	FAAP100	17	81539885	81553961	-	5354	protein_coding	FA core complex associated protein 100 [Source:HGNC Symbol;Acc:HGNC:26171]	-
ENSG00000233452	0.53597	0.531885	0.41961	0.178057	0.341699	0.376123	0.485335	0.679631	0.522881	1.02991	1.27243	1.31786	0.2676	0.208573	0.37698	0.686967	0.820897	0.674187	0.587548	0.572488	0.60876	0.47022	0.647258	0.651038	STXBP5-AS1	6	146841901	147204614	-	6011	antisense	STXBP5 antisense RNA 1 [Source:HGNC Symbol;Acc:HGNC:44183]	-
ENSG00000198712	3243.75	3493.37	3253.86	2825.55	2778.93	3076.37	3303.72	3494.69	3537	4438.81	4984.01	4625.75	3162.87	2739.12	3331.83	2805.63	3035.75	2892.42	3855.5	4185.69	3847.63	6146.68	4022.31	3740.64	MT-CO2	MT	7586	8269	+	684	protein_coding	mitochondrially encoded cytochrome c oxidase II [Source:HGNC Symbol;Acc:HGNC:7421]	-
ENSG00000213722	25.9611	25.2643	24.7209	31.5796	26.5741	32.1466	32.2752	30.971	37.8847	21.7092	22.6409	23.7707	35.9589	34.3916	27.9969	20.5727	22.6825	23.4394	29.8664	27.8129	28.5108	43.9164	25.5129	23.4286	DDAH2	6	31727038	31730617	-	2538	protein_coding	dimethylarginine dimethylaminohydrolase 2 [Source:HGNC Symbol;Acc:HGNC:2716]	-
ENSG00000132000	2.31889	2.48589	2.61512	9.06665	5.66207	7.73562	3.25266	3.15301	3.63193	2.22797	1.17633	1.3559	8.25681	8.19421	5.64059	4.54635	4.01026	4.40027	5.22321	4.21283	5.0327	5.86017	3.85386	3.57309	PODNL1	19	13931187	13953392	-	4168	protein_coding	podocan like 1 [Source:HGNC Symbol;Acc:HGNC:26275]	-
ENSG00000163785	8.34949	8.61576	8.75401	8.85002	9.44927	9.7114	9.16298	8.91184	9.4139	6.95946	5.7395	5.99056	8.31136	8.51536	8.23676	8.51838	7.71195	8.47741	8.64024	8.62409	8.90256	7.97267	8.60618	8.87528	RYK	3	134065303	134250744	-	8047	protein_coding	receptor-like tyrosine kinase [Source:HGNC Symbol;Acc:HGNC:10481]	-
ENSG00000109654	3.3907	3.9513	4.15282	1.61604	2.40608	1.94512	1.59015	1.93747	1.12294	3.27918	2.46578	3.21334	2.2591	2.39899	3.44326	3.30057	2.37718	2.00656	2.53356	2.88349	2.84899	2.07096	2.74219	4.31938	TRIM2	4	153152342	153339320	+	9425	protein_coding	tripartite motif containing 2 [Source:HGNC Symbol;Acc:HGNC:15974]	-
ENSG00000197653	0.323216	0.325779	0.328646	0.300369	0.285801	0.20283	0.246328	0.191346	0.24169	0.506974	0.410533	0.447781	0.448112	0.390435	0.377542	0.150927	0.132937	0.189551	0.55487	0.540924	0.561008	0.188186	0.319125	0.445353	DNAH10	12	123762188	123936206	+	16720	protein_coding	dynein axonemal heavy chain 10 [Source:HGNC Symbol;Acc:HGNC:2941]	-
ENSG00000198947	1.5883	1.41207	1.53152	3.0542	3.93239	3.30349	1.94205	2.08228	1.42466	1.22894	0.684493	0.707553	2.08628	2.62686	3.25258	3.41869	2.43546	2.52497	1.24883	1.53049	1.39544	0.795298	1.42847	1.51762	DMD	X	31097677	33339441	-	18910	protein_coding	dystrophin [Source:HGNC Symbol;Acc:HGNC:2928]	-
ENSG00000181751	8.27216	8.23053	8.30626	7.10703	8.94035	8.81605	12.6334	12.9672	11.0741	6.74013	8.17615	8.31217	5.42176	6.39759	6.89533	8.8343	12.7332	11.9696	6.67773	6.31851	6.28346	10.1638	9.98526	11.3336	C5orf30	5	103258702	103278660	+	3568	protein_coding	chromosome 5 open reading frame 30 [Source:HGNC Symbol;Acc:HGNC:25052]	-
ENSG00000176678	17.7608	18.0215	17.0317	16.0613	16.2091	19.9251	23.3734	21.2033	24.4953	10.9954	16.5353	14.1474	9.23072	9.03464	10.5758	9.39216	16.0377	14.3704	11.4385	12.1084	11.8861	16.0475	19.1162	17.43	FOXL1	16	86576368	86582160	+	3742	protein_coding	forkhead box L1 [Source:HGNC Symbol;Acc:HGNC:3817]	Fork
ENSG00000130751	10.767	10.3646	9.48958	9.00791	6.28275	8.1662	7.77622	7.16759	9.19177	4.14981	4.99409	5.05101	4.24612	4.50406	5.06201	1.40382	2.68584	2.61589	5.47134	5.86079	6.28765	12.6199	7.49116	5.51525	NPAS1	19	47019820	47045775	+	2582	protein_coding	neuronal PAS domain protein 1 [Source:HGNC Symbol;Acc:HGNC:7894]	Others
ENSG00000169851	21.3851	18.3435	20.235	15.1064	18.8421	16.2347	13.4776	13.2804	10.6828	20.6441	17.2598	19.0111	17.7283	19.8002	22.6687	12.8554	8.37621	8.59352	12.5918	15.9055	14.1165	7.56261	15.877	21.308	PCDH7	4	30720415	31146805	+	12249	protein_coding	protocadherin 7 [Source:HGNC Symbol;Acc:HGNC:8659]	-
ENSG00000134242	0.115397	0.0262966	0.100024	0.0365671	0.00930878	0.0327445	0.0381098	0.0109305	0.0142446	0.264387	0.23954	0.300349	0.112805	0.0768061	0.134793	0.132459	0.148082	0.069228	0.15218	0.186153	0.228909	0.0710594	0.0864017	0.120703	PTPN22	1	113813811	113871759	-	4503	protein_coding	protein tyrosine phosphatase, non-receptor type 22 [Source:HGNC Symbol;Acc:HGNC:9652]	-
ENSG00000010404	10.4407	10.6282	11.6286	8.35978	8.78318	7.31001	6.83947	6.75371	5.88835	10.7266	8.80124	9.57007	9.12475	9.60768	9.7765	9.47559	7.29102	7.25209	9.91058	10.5738	9.68987	6.93314	9.82178	10.3242	IDS	X	149476990	149521096	-	9292	protein_coding	iduronate 2-sulfatase [Source:HGNC Symbol;Acc:HGNC:5389]	-
ENSG00000149557	1.31524	1.40968	1.55063	1.98233	1.91964	2.31937	1.46627	1.38834	2.01567	0.965298	0.772986	0.865137	1.71608	2.03549	1.67518	1.23021	2.37909	2.66353	1.6508	1.63243	1.48691	2.04764	1.39489	1.2125	FEZ1	11	125442881	125592568	-	9324	protein_coding	fasciculation and elongation protein zeta 1 [Source:HGNC Symbol;Acc:HGNC:3659]	-
ENSG00000164070	0.523164	0.580808	0.527108	0.166489	0.187566	0.190322	0.18705	0.207536	0.171109	0.393396	0.409247	0.527875	0.236766	0.316215	0.327311	0.292165	0.325153	0.326371	0.185975	0.186025	0.168529	0.335005	0.373059	0.514481	HSPA4L	4	127781821	127840733	+	11621	protein_coding	heat shock protein family A (Hsp70) member 4 like [Source:HGNC Symbol;Acc:HGNC:17041]	-
ENSG00000172638	119.418	119.532	116.253	177.506	129.744	162.866	127.231	118.586	141.658	98.234	73.4488	81.0235	124.214	129.633	96.2021	79.9977	102.326	108.542	125.712	111.493	117.364	151.937	120.153	110.649	EFEMP2	11	65866441	65873592	-	5397	protein_coding	EGF containing fibulin extracellular matrix protein 2 [Source:HGNC Symbol;Acc:HGNC:3219]	-
ENSG00000123836	1.53897	1.49802	1.51063	1.04558	1.2209	1.35924	1.44171	1.23086	1.15115	0.817274	0.663534	0.611066	0.70986	0.754667	0.74604	1.21488	0.871907	0.978275	0.656518	0.644663	0.742983	0.711277	1.57526	1.57776	PFKFB2	1	207034366	207081024	+	10197	protein_coding	6-phosphofructo-2-kinase/fructose-2,6-biphosphatase 2 [Source:HGNC Symbol;Acc:HGNC:8873]	-
ENSG00000174791	4.0476	3.34519	3.36837	5.41947	4.14652	4.98774	4.31976	4.55391	5.85257	6.75703	9.65527	8.94689	8.42113	7.34371	5.86735	5.235	7.2993	6.76401	10.1397	8.6236	8.79241	5.54851	3.27246	3.82625	RIN1	11	66330242	66336840	-	5469	protein_coding	Ras and Rab interactor 1 [Source:HGNC Symbol;Acc:HGNC:18749]	-
ENSG00000129646	0.431902	0.522864	0.499152	1.18328	0.812944	0.876605	1.05986	1.14207	1.09961	0.618459	0.466947	0.493481	1.07016	0.935763	0.644633	1.33474	1.26242	1.35849	0.721091	0.626441	0.731806	0.79418	0.923943	0.781172	QRICH2	17	76274049	76307998	-	5775	protein_coding	glutamine rich 2 [Source:HGNC Symbol;Acc:HGNC:25326]	-
ENSG00000173905	63.067	65.2459	65.6273	30.8541	38.7152	33.3057	38.3322	39.4332	31.499	52.6018	51.7937	58.3436	28.0014	30.6077	41.1091	32.7699	26.5367	24.7535	32.0677	38.8397	35.069	33.1204	46.7062	61.0195	GOLIM4	3	168008677	168095975	-	4647	protein_coding	golgi integral membrane protein 4 [Source:HGNC Symbol;Acc:HGNC:15448]	-
ENSG00000251442	0.880433	0.802531	0.778405	0.557985	0.667611	0.44969	0.329532	0.200149	0.0434725	0.952105	0.913798	0.752938	1.2623	0.996202	1.24781	1.33712	0.708013	0.774668	1.16107	1.12127	1.22254	0.632516	0.546204	0.57097	LINC01094	4	78645903	78682699	+	2951	lincRNA	long intergenic non-protein coding RNA 1094 [Source:HGNC Symbol;Acc:HGNC:49219]	-
ENSG00000107902	6.3036	6.48302	6.38371	9.43035	7.52946	8.29639	6.22138	5.57116	6.9289	4.32389	3.67962	3.25662	7.89523	8.90388	7.12912	6.20939	6.80376	7.05696	6.61503	5.82961	6.48039	7.83417	6.83821	5.76427	LHPP	10	124461834	124617888	+	4064	protein_coding	phospholysine phosphohistidine inorganic pyrophosphate phosphatase [Source:HGNC Symbol;Acc:HGNC:30042]	-
ENSG00000067057	34.0189	31.7948	28.6952	35.2153	29.5138	34.7482	71.5746	73.7689	88.6419	33.5595	54.494	47.2539	24.6663	22.966	27.1104	19.8859	50.1534	45.1227	29.2558	27.2044	27.5705	34.1529	37.2264	35.3359	PFKP	10	3066333	3137712	+	4836	protein_coding	phosphofructokinase, platelet [Source:HGNC Symbol;Acc:HGNC:8878]	-
ENSG00000154262	0.077113	0.0711267	0.0732058	0.215267	0.281405	0.135455	0.0485078	0.0486948	0.0090656	0.259123	0.100477	0.211629	0.266227	0.274956	0.223041	1.20289	0.735091	0.587442	0.480527	0.38971	0.382416	0.0602983	0.0864095	0.119068	ABCA6	17	69078702	69141888	-	14151	protein_coding	ATP binding cassette subfamily A member 6 [Source:HGNC Symbol;Acc:HGNC:36]	-
ENSG00000109265	2.21874	2.15058	2.03668	1.20231	1.03162	0.88899	0.839597	0.678645	0.551569	0.353012	0.203532	0.193354	0.28241	0.371752	0.419945	1.08837	0.540436	0.878123	0.218822	0.215849	0.213949	0.245105	1.59038	1.51494	KIAA1211	4	56049073	56328625	+	6745	protein_coding	KIAA1211 [Source:HGNC Symbol;Acc:HGNC:29219]	-
ENSG00000164574	15.8721	15.3545	14.8433	20.9867	18.6344	18.0705	28.3017	29.2197	31.149	21.1882	22.6135	21.1416	19.6607	18.0862	19.6309	14.7227	20.9522	19.8645	19.255	19.121	18.8557	10.4618	19.5773	18.5284	GALNT10	5	154190730	154420984	+	10496	protein_coding	polypeptide N-acetylgalactosaminyltransferase 10 [Source:HGNC Symbol;Acc:HGNC:19873]	-
ENSG00000071564	15.6573	15.1425	14.8086	22.5868	17.0152	20.1852	21.9309	20.3033	23.7901	15.3125	16.1926	15.2693	19.1042	18.9212	15.5536	15.5077	21.028	19.6286	17.2443	16.8274	15.7329	13.736	14.7637	13.5256	TCF3	19	1609290	1652605	-	6080	protein_coding	transcription factor 3 [Source:HGNC Symbol;Acc:HGNC:11633]	bHLH
ENSG00000130714	7.25446	7.72898	7.30509	8.99708	7.13709	7.70416	6.38311	5.9223	6.85101	9.25426	8.80865	9.55384	8.47718	7.95239	7.34994	5.69457	6.6531	6.72246	9.3835	8.77712	9.30196	7.96391	7.37476	7.2297	POMT1	9	131502902	131523806	+	6067	protein_coding	protein O-mannosyltransferase 1 [Source:HGNC Symbol;Acc:HGNC:9202]	-
ENSG00000204131	0.120326	0.143787	0.0737704	0.0418489	0.0946966	0.0805001	0.0936905	0.161231	0.108681	0.0242061	0.0276909	0.0354645	0.0286886	0.0244167	0.0159976	0.0621915	0.0251068	0.0234748	0.0208398	0.0149503	0.0436621	0.0843354	0.147538	0.239439	NHSL2	X	71910818	72161750	+	17706	protein_coding	NHS like 2 [Source:HGNC Symbol;Acc:HGNC:33737]	-
ENSG00000164951	7.72538	7.54481	7.22676	4.26127	5.51368	5.00004	4.74734	3.9882	3.44588	5.86449	7.06171	7.24151	6.17991	6.14958	6.78143	6.96047	6.38687	6.59297	6.32214	7.69294	7.66229	4.93039	5.8924	7.01355	PDP1	8	93857807	93926066	+	5603	protein_coding	pyruvate dehyrogenase phosphatase catalytic subunit 1 [Source:HGNC Symbol;Acc:HGNC:9279]	-
ENSG00000185022	8.34742	8.95218	7.64448	9.2448	7.41301	8.88455	5.86801	5.18059	5.76893	7.39552	10.4084	9.24761	5.82746	6.12104	7.711	6.31641	16.0399	14.2219	7.6417	7.7865	7.57248	7.61723	7.65166	7.10504	MAFF	22	38200767	38216511	+	5615	protein_coding	MAF bZIP transcription factor F [Source:HGNC Symbol;Acc:HGNC:6780]	TF_bZIP
ENSG00000174705	8.82024	8.31135	7.68347	11.1429	8.66118	7.97889	9.57083	10.1342	10.234	7.14147	7.40617	6.88028	7.84766	7.86804	6.9716	8.0719	9.05588	9.41782	8.30791	8.19523	7.9478	3.06056	8.44302	7.77502	SH3PXD2B	5	172325000	172454523	-	8242	protein_coding	SH3 and PX domains 2B [Source:HGNC Symbol;Acc:HGNC:29242]	-
ENSG00000011478	7.93761	8.77228	6.4666	8.00629	6.22814	8.65654	6.35057	5.87518	8.1652	11.6271	10.2929	11.5515	10.7239	11.2411	10.0824	4.90223	5.67737	6.52698	14.6962	13.4601	12.9492	11.6409	9.25576	7.50865	QPCTL	19	45692483	45703989	+	2396	protein_coding	glutaminyl-peptide cyclotransferase like [Source:HGNC Symbol;Acc:HGNC:25952]	-
ENSG00000170145	6.00473	6.63023	7.21864	9.89213	8.54096	7.75675	9.86277	9.63699	10.1493	7.5885	5.30535	5.7691	6.35211	6.90233	5.9937	6.85698	7.27894	7.47299	6.1021	6.14756	5.94516	2.94524	6.43414	6.45285	SIK2	11	111602391	111730853	+	9796	protein_coding	salt inducible kinase 2 [Source:HGNC Symbol;Acc:HGNC:21680]	-
ENSG00000140961	3.39412	3.04589	3.59284	4.81849	3.65869	3.56547	4.57954	4.69439	5.69136	6.78536	10.6136	9.18587	3.6213	3.6485	5.47326	3.52733	5.28054	4.27958	3.2755	3.41725	3.61963	5.91872	3.66256	3.48736	OSGIN1	16	83948282	83966332	+	3460	protein_coding	oxidative stress induced growth inhibitor 1 [Source:HGNC Symbol;Acc:HGNC:30093]	-
ENSG00000160209	19.5473	21.1488	20.4634	25.5383	20.1212	21.9712	22.7765	21.0482	24.1023	17.2264	16.0111	15.5913	19.1502	19.0139	18.5407	16.651	19.2976	19.3045	18.7185	18.1295	18.2238	18.5661	19.4897	19.1457	PDXK	21	43719094	43762307	+	11912	protein_coding	pyridoxal kinase [Source:HGNC Symbol;Acc:HGNC:8819]	-
ENSG00000167244	1.1913	1.47614	1.20685	3.37982	1.94001	2.17613	1.51634	1.3682	1.50732	0.907529	0.786831	0.719798	1.31012	1.17078	1.17121	1.69616	1.93002	2.08448	1.37465	1.3465	1.10773	0.374434	1.89544	1.54982	IGF2	11	2129112	2149603	-	6979	protein_coding	insulin like growth factor 2 [Source:HGNC Symbol;Acc:HGNC:5466]	-
ENSG00000150281	12.3975	12.3466	10.3128	14.9422	10.8824	12.9667	7.391	7.06946	6.63023	12.5636	10.6368	10.8855	17.4764	20.0053	12.6939	10.0918	7.80085	10.1788	18.4684	15.4043	18.0572	14.9029	12.0915	11.2364	CTF1	16	30896607	30903560	+	1664	protein_coding	cardiotrophin 1 [Source:HGNC Symbol;Acc:HGNC:2499]	-
ENSG00000184009	2717.07	2573.07	2430.87	2847.51	2356.89	2835.71	2980.86	2728.74	3354.07	1935.4	2253.68	2068.85	1994.93	2103.08	2131.27	1110.39	1457.93	1446.2	2280.65	2242.66	2375.67	3415.25	3100.85	2673.68	ACTG1	17	81509971	81523847	-	2993	protein_coding	actin gamma 1 [Source:HGNC Symbol;Acc:HGNC:144]	-
ENSG00000169047	19.3537	18.6549	17.4633	28.2156	26.1073	24.671	33.4378	32.8117	30.0643	24.8944	18.2561	18.8251	18.1688	17.3659	18.4008	22.6574	20.0318	21.606	16.9689	17.1189	16.2648	7.53898	18.3055	17.7917	IRS1	2	226731317	226799759	-	9953	protein_coding	insulin receptor substrate 1 [Source:HGNC Symbol;Acc:HGNC:6125]	-
ENSG00000117335	17.1977	19.4795	18.4031	7.69605	10.9126	9.12099	8.80246	9.60887	6.54106	14.3827	12.0828	14.8602	11.827	12.9925	16.0781	14.616	8.95924	8.81837	12.7847	14.2366	14.2282	13.5163	15.9441	19.8673	CD46	1	207752057	207795513	+	8708	protein_coding	CD46 molecule [Source:HGNC Symbol;Acc:HGNC:6953]	-
ENSG00000101096	0	0.0142908	0.00543575	0.0248403	0.0505883	0.0355898	0.262335	0.190085	0.263201	0.0747137	0.0355028	0.0524648	0.0459777	0.031305	0.039068	0.0553727	0.0751096	0.100325	0.0127233	0.0532444	0.0186599	0	0.0201235	0.0196787	NFATC2	20	51386957	51562831	-	8286	protein_coding	nuclear factor of activated T cells 2 [Source:HGNC Symbol;Acc:HGNC:7776]	RHD
ENSG00000179820	70.3023	57.2734	55.0905	108.923	87.0514	95.798	72.8928	69.8857	72.7311	49.4485	55.6467	51.6937	57.6265	60.2781	57.2342	64.7464	73.7879	72.8085	52.727	57.4558	55.5497	43.825	62.901	60.3721	MYADM	19	53866223	53876437	+	3675	protein_coding	myeloid associated differentiation marker [Source:HGNC Symbol;Acc:HGNC:7544]	-
ENSG00000156273	6.80093	7.31165	7.73343	2.59251	4.06844	3.05075	1.5937	2.29613	1.13874	3.35701	3.08777	3.66166	2.60003	2.95797	3.87501	7.39626	4.28009	4.3358	3.1353	3.36161	2.97198	3.77326	4.12698	6.77559	BACH1	21	29194071	29630751	+	7717	protein_coding	BTB domain and CNC homolog 1 [Source:HGNC Symbol;Acc:HGNC:935]	TF_bZIP
ENSG00000136205	31.1726	29.0287	33.2202	80.5162	58.4471	59.4193	30.6501	28.2837	30.1606	22.2868	11.6038	13.8066	34.1669	38.7357	32.4486	57.5418	39.7966	47.4546	20.5364	21.1261	20.9266	15.0131	33.3147	34.343	TNS3	7	47275154	47582558	-	11797	protein_coding	tensin 3 [Source:HGNC Symbol;Acc:HGNC:21616]	-
ENSG00000074842	193.112	192.051	171.868	149.402	123.754	157.349	187.188	172.798	218.654	269.353	278.457	276.459	250.625	240.869	217.058	92.7753	165.312	164.413	298.339	285.034	294.09	329.738	202.185	147.607	MYDGF	19	4641374	4670370	-	1678	protein_coding	myeloid derived growth factor [Source:HGNC Symbol;Acc:HGNC:16948]	-
ENSG00000184838	24.6791	24.6304	24.501	15.351	19.5578	19.3875	13.2819	13.766	12.0164	17.8004	21.0003	20.0305	18.1122	19.753	22.5278	22.2145	21.8948	21.294	23.3892	27.5497	26.9706	19.8874	18.8692	23.4715	PRR16	5	120464278	120687332	+	2274	protein_coding	proline rich 16 [Source:HGNC Symbol;Acc:HGNC:29654]	-
ENSG00000228035	0.557459	0.839329	0.431424	0.0630887	0.305146	0.320131	0.48217	0.396023	0.417794	0.072983	0	0	0	0	0	0.193371	0.238451	0.238876	0.0605893	0	0.0394933	0.306495	0.191659	0.354021	NGF-AS1	1	115283034	115368072	+	2610	antisense	NGF antisense RNA 1 [Source:HGNC Symbol;Acc:HGNC:53922]	-
ENSG00000198879	0.151405	0.0535377	0.095032	0.0868555	0.0336923	0.0592579	0.109199	0.0692334	0.0966698	0.325355	0.251231	0.281478	0.106325	0.0781855	0.0609837	0.0691477	0.116127	0.0783014	0.121812	0.15071	0.0828514	0.0160746	0.106103	0.152906	SFMBT2	10	7158624	7411486	-	9953	protein_coding	Scm like with four mbt domains 2 [Source:HGNC Symbol;Acc:HGNC:20256]	-
ENSG00000110881	1.30247	1.48403	1.56015	2.17829	2.15972	2.04469	1.15501	1.01953	1.36215	0.555376	0.452317	0.63899	1.00944	0.79767	0.69026	1.3497	1.71007	1.57359	1.11022	0.998325	1.03167	1.42956	1.93493	1.7881	ASIC1	12	50057548	50083611	+	5745	protein_coding	acid sensing ion channel subunit 1 [Source:HGNC Symbol;Acc:HGNC:100]	-
ENSG00000137628	8.22942	5.19265	7.09974	0.792814	1.34757	1.23784	0.576266	1.14482	0.646188	2.15178	1.41641	1.94642	1.60541	1.2041	2.1821	3.2763	1.8572	1.3393	1.05425	1.80395	1.45836	2.60725	2.68436	5.67683	DDX60	4	168216293	168318807	-	6750	protein_coding	DExD/H-box helicase 60 [Source:HGNC Symbol;Acc:HGNC:25942]	-
ENSG00000143367	2.89429	2.58018	2.54355	3.33314	2.25909	3.58672	1.20955	1.33267	1.30669	2.0139	2.75617	2.59075	9.51827	8.68435	7.9406	3.27727	2.71677	2.78669	4.82543	4.73265	5.06351	1.54022	3.33944	2.62092	TUFT1	1	151540305	151583583	+	3878	protein_coding	tuftelin 1 [Source:HGNC Symbol;Acc:HGNC:12422]	-
ENSG00000054793	13.3828	14.2019	13.7716	16.0959	13.8952	13.8519	13.0747	13.0906	13.5198	10.2721	8.7601	8.85093	8.63703	9.22655	8.69916	10.2278	11.5933	11.7255	10.3118	10.328	9.76616	4.61677	13.5995	12.9722	ATP9A	20	51596514	51768634	-	8317	protein_coding	ATPase phospholipid transporting 9A (putative) [Source:HGNC Symbol;Acc:HGNC:13540]	-
ENSG00000138356	15.1887	15.3665	15.1514	24.9689	29.552	24.9817	13.755	14.4666	14.7198	19.3708	19.5288	19.448	45.3319	46.0646	45.2206	42.8263	47.2226	42.5669	44.0506	41.4899	42.1234	9.90581	17.1765	16.9143	AOX1	2	200585868	200677064	+	5556	protein_coding	aldehyde oxidase 1 [Source:HGNC Symbol;Acc:HGNC:553]	-
ENSG00000114988	11.1062	11.3212	10.591	12.2022	9.4852	10.7225	10.7057	10.6471	12.3362	16.5945	16.0355	16.297	14.8288	13.0064	12.6219	8.50227	10.453	10.3566	15.7807	14.1687	15.3151	10.3943	11.346	10.1121	LMAN2L	2	96705929	96740064	-	2709	protein_coding	lectin, mannose binding 2 like [Source:HGNC Symbol;Acc:HGNC:19263]	-
ENSG00000206503	342.573	313.271	329.628	457.786	362.083	432.57	291.988	271.364	336.009	227.968	147.269	159.933	400.871	430.95	302.649	291.188	353.468	376.86	313.144	264.824	294.208	487.902	321.775	254.655	HLA-A	6	29941260	29945884	+	2710	protein_coding	major histocompatibility complex, class I, A [Source:HGNC Symbol;Acc:HGNC:4931]	-
ENSG00000170027	61.6629	59.4593	57.9523	65.3267	62.1496	66.1749	79.4891	82.5715	86.0038	61.7427	63.2022	58.6845	49.9721	51.1063	58.0965	50.7514	52.6337	55.0868	48.8049	51.9655	51.1952	40.1327	60.9612	59.0342	YWHAG	7	76326794	76359031	-	3750	protein_coding	tyrosine 3-monooxygenase/tryptophan 5-monooxygenase activation protein gamma [Source:HGNC Symbol;Acc:HGNC:12852]	-
ENSG00000164112	0.480663	0.684584	0.669583	1.33274	1.42633	1.83478	1.36062	1.93498	2.4581	0.849539	0.809868	0.734034	0.265699	0.157104	0.574821	0.24252	0.514006	0.514922	0.470183	0.480972	0.510791	0.775198	0.752831	0.933709	TMEM155	4	121758930	121765427	-	3027	protein_coding	transmembrane protein 155 [Source:HGNC Symbol;Acc:HGNC:26418]	-
ENSG00000197956	1009.83	963.527	850.577	794.691	718.986	870.062	922.374	779.511	1038.39	1237.67	1455.79	1403.56	1720.32	1849.06	1706.52	782.873	1363.93	1270.96	2220.18	1903.04	2059.22	2334.66	1078.82	756.627	S100A6	1	153534599	153536244	-	971	protein_coding	S100 calcium binding protein A6 [Source:HGNC Symbol;Acc:HGNC:10496]	-
ENSG00000100647	8.59219	9.26184	8.73773	12.1801	11.0941	11.9628	8.0555	9.32056	9.41801	6.54283	5.51686	5.70849	6.8614	6.79258	6.18423	7.71255	8.09783	9.2415	6.00364	6.03883	5.83458	5.47022	11.3259	9.13646	SUSD6	14	69611596	69715142	+	5830	protein_coding	sushi domain containing 6 [Source:HGNC Symbol;Acc:HGNC:19956]	-
ENSG00000076770	0.140568	0.131042	0.147686	0.0539918	0.0824673	0.0564057	0.0234457	0.0645561	0.047323	0.163956	0.176842	0.213816	0.0555194	0.138213	0.149267	0.176772	0.0947462	0.0979571	0.0777792	0.126579	0.0887216	0.0262301	0.0774552	0.120298	MBNL3	X	132369317	132489968	-	12199	protein_coding	muscleblind like splicing regulator 3 [Source:HGNC Symbol;Acc:HGNC:20564]	-
ENSG00000180834	3.02111	2.65545	2.50641	4.46186	3.02892	2.65342	3.04068	2.96383	2.66377	1.34479	1.24202	1.66492	2.12705	1.90308	2.30219	2.78187	2.43686	3.38747	2.49553	2.69327	2.46136	1.74962	2.95447	2.3926	MAP6D1	3	183815876	183825594	-	2408	protein_coding	MAP6 domain containing 1 [Source:HGNC Symbol;Acc:HGNC:25753]	-
ENSG00000215241	1.33906	1.8224	1.45084	0.97241	1.35024	0.949918	0.491363	0.317094	0.459153	1.63624	1.96539	1.24473	0.84842	1.14502	0.897929	1.70784	0.954635	0.743817	1.43385	1.86326	1.73395	0.305398	0.835505	1.51736	LINC02449	12	8235415	8242564	+	1397	lincRNA	long intergenic non-protein coding RNA 2449 [Source:HGNC Symbol;Acc:HGNC:53381]	-
ENSG00000196405	2.49517	2.57542	2.72678	3.65105	2.8337	3.21154	2.53134	2.11784	2.25871	1.63207	0.904789	1.046	2.28768	2.10849	1.40584	3.21401	3.10564	3.2139	2.11923	1.78617	1.9119	2.80685	2.64796	2.65085	EVL	14	99971449	100144236	+	10621	protein_coding	Enah/Vasp-like [Source:HGNC Symbol;Acc:HGNC:20234]	-
ENSG00000058866	0.0520673	0.0593254	0.0738506	0.0224988	0.0190916	0.0402938	0.0364748	0.0493186	0.0350576	0.14315	0.276901	0.149598	0.0308472	0.0708854	0.0294879	0.0334354	0.0242963	0.0662578	0.0624217	0.108507	0.0845052	0.0437212	0.0506294	0.0643636	DGKG	3	186105668	186362237	-	10978	protein_coding	diacylglycerol kinase gamma [Source:HGNC Symbol;Acc:HGNC:2853]	-
ENSG00000118777	0.0927178	0.0939044	0.107155	0.0816125	0.00831036	0.0487207	0.0567039	0.0390325	0.0381505	0.23603	0.330492	0.287288	0.109098	0.128565	0.112313	0.163734	0.114573	0.123606	0.104506	0.113707	0.122614	0.0422919	0.0440769	0.0862056	ABCG2	4	88090264	88231322	-	5044	protein_coding	ATP binding cassette subfamily G member 2 (Junior blood group) [Source:HGNC Symbol;Acc:HGNC:74]	-
ENSG00000135821	11.7826	10.2392	11.0407	19.2427	16.1924	18.8011	19.3547	18.9425	23.3153	13.9511	14.4016	14.386	21.0104	21.0848	15.5775	13.6345	18.2305	18.3329	19.1603	18.4103	18.7849	9.54769	11.1691	10.2182	GLUL	1	182381704	182392206	-	9032	protein_coding	glutamate-ammonia ligase [Source:HGNC Symbol;Acc:HGNC:4341]	-
ENSG00000011028	157.404	164.07	165.39	311.057	211.127	245.052	184.008	172.837	196.685	144.037	100.539	107.139	196.514	199.454	131.074	155.336	164.655	185.874	185.601	152.909	162.7	148.283	168.979	161.267	MRC2	17	62627401	62693597	+	6860	protein_coding	mannose receptor C type 2 [Source:HGNC Symbol;Acc:HGNC:16875]	-
ENSG00000164096	34.1029	33.6094	33.0222	24.7149	27.5233	30.3515	32.7626	31.6615	31.3994	44.1572	42.0986	42.9323	31.64	35.5142	35.5802	21.3522	23.1873	21.5711	44.3068	44.4827	42.567	60.9027	35.8063	34.238	C4orf3	4	119296419	119304445	-	3148	protein_coding	chromosome 4 open reading frame 3 [Source:HGNC Symbol;Acc:HGNC:19225]	-
ENSG00000204262	91.4183	82.0457	89.1264	199.657	166.753	169.356	141.062	137.173	130.697	106.309	68.6859	72.5998	113.53	112.927	102.278	218.162	165.929	197.401	75.0977	78.4516	76.3435	54.5251	96.2096	101.354	COL5A2	2	189031896	189225312	-	7453	protein_coding	collagen type V alpha 2 chain [Source:HGNC Symbol;Acc:HGNC:2210]	-
ENSG00000001461	17.6489	17.7733	17.4865	21.0642	20.5754	18.81	16.819	17.2354	20.5513	24.0386	28.2269	27.3975	26.7241	25.0962	25.4045	24.1021	30.4571	30.2706	28.3911	28.402	26.4983	7.40633	15.2073	15.0967	NIPAL3	1	24415794	24472976	+	9404	protein_coding	NIPA like domain containing 3 [Source:HGNC Symbol;Acc:HGNC:25233]	-
ENSG00000177733	19.9313	18.7608	19.9963	35.9996	28.736	33.5868	30.968	29.5794	32.9098	22.9866	23.1494	22.9889	31.2212	32.6001	27.7215	30.1865	32.5586	33.3252	27.051	24.304	24.2574	22.2647	21.0324	19.6893	HNRNPA0	5	137745651	137754376	-	8726	protein_coding	heterogeneous nuclear ribonucleoprotein A0 [Source:HGNC Symbol;Acc:HGNC:5030]	-
ENSG00000019995	3.56363	3.32933	3.75026	4.49227	4.81215	4.40402	4.60067	4.45961	4.35616	3.24204	2.66704	2.73229	3.92717	3.69346	3.2207	4.80025	4.21324	4.29134	3.32478	3.5115	3.61193	2.18019	3.19964	3.64588	ZRANB1	10	124942123	124988189	+	5993	protein_coding	zinc finger RANBP2-type containing 1 [Source:HGNC Symbol;Acc:HGNC:18224]	-
ENSG00000133706	9.45425	9.80214	9.84813	8.64077	9.54735	8.73647	10.8867	10.9499	9.93998	6.8106	7.94207	7.25908	7.06544	7.71662	8.6881	10.6029	10.3606	10.6305	7.14264	7.80956	7.59305	8.64528	11.2285	11.69	LARS	5	146113038	146182660	-	8118	protein_coding	leucyl-tRNA synthetase [Source:HGNC Symbol;Acc:HGNC:6512]	-
ENSG00000078053	0.0460993	0.105051	0.0719244	0.0949521	0.193374	0.122089	0.152243	0.16593	0.193478	0	0	0.00857037	0	0	0	0.0651267	0.212964	0.129059	0	0.00782794	0.0182891	0.132474	0.16765	0.12537	AMPH	7	38383704	38631567	-	5636	protein_coding	amphiphysin [Source:HGNC Symbol;Acc:HGNC:471]	-
ENSG00000158716	6.73946	5.0236	5.35028	12.5243	11.0764	16.0257	12.6886	11.8725	16.9495	4.38694	8.14186	6.73309	7.799	6.65514	8.24009	6.39564	14.9797	17.6964	8.8174	7.75412	8.6835	17.906	10.9815	6.5882	DUSP23	1	159780932	159782543	+	825	protein_coding	dual specificity phosphatase 23 [Source:HGNC Symbol;Acc:HGNC:21480]	-
ENSG00000151502	13.2092	14.5026	12.8042	17.6332	15.0975	17.0731	15.9	14.3188	16.0582	11.6721	10.3761	10.5874	12.9347	12.6169	11.6469	11.2811	15.1129	15.0986	14.1559	12.8687	14.7469	10.8585	13.0401	12.3494	VPS26B	11	134224645	134247792	+	6483	protein_coding	VPS26, retromer complex component B [Source:HGNC Symbol;Acc:HGNC:28119]	-
ENSG00000165801	13.2113	12.3923	12.1663	20.4042	14.1073	16.7693	17.7847	16.7272	20.4047	13.1193	12.8067	12.7053	19.772	19.8713	14.913	14.2313	19.1518	18.5261	17.8949	15.6184	17.0306	7.79535	11.7623	11.6351	ARHGEF40	14	21070270	21090240	+	8189	protein_coding	Rho guanine nucleotide exchange factor 40 [Source:HGNC Symbol;Acc:HGNC:25516]	-
ENSG00000184205	14.6081	15.2803	15.3473	18.1118	13.9866	16.2408	13.6071	12.6631	13.7414	23.0407	17.3109	19.5827	20.8143	20.323	16.1597	14.6974	12.0659	12.0649	24.0659	23.7443	22.2071	17.7839	15.2207	15.4446	TSPYL2	X	53082367	53088540	+	4948	protein_coding	TSPY like 2 [Source:HGNC Symbol;Acc:HGNC:24358]	-
ENSG00000188060	0.684969	0.511331	0.266149	1.10398	1.31468	1.16171	1.35207	1.16338	1.25372	0.389629	0.445722	0.439115	0.962048	0.864645	0.643757	0.959346	1.21239	0.873799	0.646928	0.842258	1.03078	0.484819	0.783186	0.642349	RAB42	1	28592200	28595443	+	2200	protein_coding	RAB42, member RAS oncogene family [Source:HGNC Symbol;Acc:HGNC:28702]	-
ENSG00000163359	153.327	152.542	164.168	231.925	166.184	168.732	174.749	169.584	163.491	132.783	85.9595	87.8196	135.944	119.147	99.1389	285.564	299.554	344.49	116.205	107.609	101.902	52.5777	156.316	165.843	COL6A3	2	237324003	237414375	-	19633	protein_coding	collagen type VI alpha 3 chain [Source:HGNC Symbol;Acc:HGNC:2213]	-
ENSG00000265190	0.199253	0.0477955	0.172709	0.440316	0.406062	0.396767	0.427146	0.367536	0.388357	0.144162	0.0692646	0.0584895	0.316087	0.375174	0.163329	0.231492	0.251204	0.304079	0.202127	0.240402	0.322442	0.247546	0.190692	0.383924	ANXA8	10	47460162	47484158	-	4955	protein_coding	annexin A8 [Source:HGNC Symbol;Acc:HGNC:546]	-
ENSG00000234745	238.816	194.717	218.87	298.331	221.334	278.385	214.919	196.396	234.668	164.357	94.9091	107.893	246.461	262.397	150.718	165.391	192.168	212.148	205.909	176.112	192.185	283.448	168.856	156.751	HLA-B	6	31269491	31357188	-	3051	protein_coding	major histocompatibility complex, class I, B [Source:HGNC Symbol;Acc:HGNC:4932]	-
ENSG00000182195	65.6594	62.6365	59.1953	62.8361	52.116	56.6233	48.8358	44.9431	53.7395	72.6562	66.2483	70.0231	62.8668	65.7092	60.0085	34.4529	38.8853	39.6157	90.1192	88.1088	84.8281	72.3297	64.3145	62.6964	LDOC1	X	141175745	141177125	-	1381	protein_coding	LDOC1, regulator of NFKB signaling [Source:HGNC Symbol;Acc:HGNC:6548]	-
ENSG00000145808	0.153737	0.120428	0.266513	0.0152239	0.0775101	0.0999712	0.0105775	0.0182027	0	0.325812	0.145057	0.187566	0.0861004	0.215841	0.246919	0.0339362	0.00822008	0.0192143	0.126713	0.244739	0.152482	0.0690293	0.0411102	0.0603025	ADAMTS19	5	129460265	129738683	+	5408	protein_coding	ADAM metallopeptidase with thrombospondin type 1 motif 19 [Source:HGNC Symbol;Acc:HGNC:17111]	-
ENSG00000138134	12.5902	13.2965	12.3589	3.71094	4.64055	4.18194	4.37865	4.28914	3.49985	5.40005	7.83168	7.37182	5.50967	5.46984	7.05877	7.88763	7.73361	7.31306	6.26083	7.19373	6.78978	8.9994	7.29594	9.18914	STAMBPL1	10	88879734	88975153	+	6323	protein_coding	STAM binding protein like 1 [Source:HGNC Symbol;Acc:HGNC:24105]	-
ENSG00000114698	6.18346	6.6112	7.25637	5.97954	6.8722	5.44167	2.50356	3.26037	1.95754	5.633	4.12928	4.82226	5.52785	6.74001	7.78278	7.39188	6.1628	5.29758	6.335	7.54614	6.87671	3.91113	4.70735	6.31349	PLSCR4	3	146192339	146251179	-	4227	protein_coding	phospholipid scramblase 4 [Source:HGNC Symbol;Acc:HGNC:16497]	-
ENSG00000179889	11.3314	11.533	11.2099	15.1406	14.0809	12.6556	13.7992	13.5054	14.4238	10.6326	10.1862	9.21394	11.0796	10.9941	10.8193	10.4831	11.6734	11.0978	11.2596	10.9616	11.4305	8.01935	12.5515	11.8293	PDXDC1	16	14974591	15139339	+	9410	protein_coding	pyridoxal dependent decarboxylase domain containing 1 [Source:HGNC Symbol;Acc:HGNC:28995]	-
ENSG00000143515	43.1585	42.677	43.958	35.843	27.7401	29.3326	21.7193	19.8648	22.5926	34.8293	28.2185	29.2801	38.9535	40.5259	34.3779	29.1578	23.6654	25.326	36.5132	36.0311	36.5168	18.7557	36.8705	35.7541	ATP8B2	1	154325553	154351307	+	7572	protein_coding	ATPase phospholipid transporting 8B2 [Source:HGNC Symbol;Acc:HGNC:13534]	-
ENSG00000166889	15.0982	14.6564	15.0872	12.9905	13.3258	12.8216	12.4488	12.3683	11.9951	8.37103	9.00821	8.60369	9.66725	7.91277	10.0074	15.0473	15.4519	13.918	7.82435	8.7659	8.39704	6.56965	14.3175	14.954	PATL1	11	59636716	59668980	-	4278	protein_coding	PAT1 homolog 1, processing body mRNA decay factor [Source:HGNC Symbol;Acc:HGNC:26721]	-
ENSG00000185361	1.90955	1.75835	1.56734	3.49476	2.99276	3.22159	4.5045	3.94233	5.39742	1.8	3.12547	2.45607	2.72381	2.85967	2.68875	2.2848	3.27389	3.10159	2.71984	2.47491	2.4892	2.03977	1.87576	1.818	TNFAIP8L1	19	4639518	4655568	+	6667	protein_coding	TNF alpha induced protein 8 like 1 [Source:HGNC Symbol;Acc:HGNC:28279]	-
ENSG00000204174	0.212528	0.42377	0.138161	0.631371	0.814347	0.477423	0.409428	0.452945	0.590279	0.0243463	0	0	0.0216412	0	0.0206875	0.211112	0.272725	0.185935	0	0	0	0.0545298	0.227325	0.277876	NPY4R	10	46461099	46465881	-	1956	protein_coding	neuropeptide Y receptor Y4 [Source:HGNC Symbol;Acc:HGNC:9329]	-
ENSG00000161542	4.33588	4.19797	4.24508	5.4638	5.17097	5.43272	6.33939	5.47598	6.69261	3.53437	4.29599	4.13485	6.05151	5.28332	4.36779	4.80704	6.00282	5.95254	5.68224	4.69222	5.02093	5.74111	5.16641	4.20628	PRPSAP1	17	76309486	76384521	-	6939	protein_coding	phosphoribosyl pyrophosphate synthetase associated protein 1 [Source:HGNC Symbol;Acc:HGNC:9466]	-
ENSG00000148841	18.0397	18.8707	17.8145	27.994	21.4741	23.3222	31.2773	28.7855	30.3138	23.5392	17.4388	19.1246	11.9564	11.8727	11.2905	15.2036	21.3385	21.6345	12.7093	11.8554	12.3271	9.7077	20.7083	17.9358	ITPRIP	10	104309698	104338448	-	7279	protein_coding	inositol 1,4,5-trisphosphate receptor interacting protein [Source:HGNC Symbol;Acc:HGNC:29370]	-
ENSG00000272645	0.501454	0.385665	0.488982	0.238352	0.4753	0.332011	0.165605	0.213742	0.201174	0.861666	0.520457	0.571008	0.377856	0.365049	0.370967	0.642013	0.268119	0.27576	0.559556	0.54283	0.696302	0.694771	0.710686	0.708092	GTF2IP20	1	223951394	223992594	-	4145	transcribed_unprocessed_pseudogene	general transcription factor IIi pseudogene 20 [Source:HGNC Symbol;Acc:HGNC:51732]	-
ENSG00000111605	5.81869	5.99246	6.45906	6.38211	6.24976	5.84418	7.02827	7.6126	7.78581	5.06147	5.35065	5.37293	4.60907	5.3385	5.93803	6.11416	5.5499	4.8857	5.68739	5.93375	6.05813	6.53264	6.91839	7.78772	CPSF6	12	69239537	69274358	+	8082	protein_coding	cleavage and polyadenylation specific factor 6 [Source:HGNC Symbol;Acc:HGNC:13871]	-
ENSG00000177432	9.41578	6.89457	8.93757	5.71801	4.83747	5.90307	6.482	5.73162	5.15829	10.0714	8.98659	9.18128	8.28918	8.62387	9.65659	5.60644	5.84984	5.67035	9.33138	7.78693	9.33888	8.52168	8.18477	7.26594	NAP1L5	4	88695915	88697829	-	1915	protein_coding	nucleosome assembly protein 1 like 5 [Source:HGNC Symbol;Acc:HGNC:19968]	-
ENSG00000103489	0.0472221	0.0215219	0.0122793	0.112228	0.0761858	0.0625311	0.176745	0.187863	0.180703	0.0519317	0.0311892	0.0570642	0.0461615	0.035359	0.0625136	0.18346	0.0969557	0.0944304	0.0526935	0.0240558	0.0281018	0.0484643	0.0707137	0.128423	XYLT1	16	17101769	17470881	-	11004	protein_coding	xylosyltransferase 1 [Source:HGNC Symbol;Acc:HGNC:15516]	-
ENSG00000136531	0.451758	0.399792	0.672901	0.145933	0.196364	0.184609	0.115878	0.130866	0.0866257	0.544646	0.180019	0.281315	0.225094	0.264557	0.228836	0.259471	0.116318	0.157873	0.289202	0.275565	0.274061	0.186807	0.297902	0.461063	SCN2A	2	165194993	165392310	+	23695	protein_coding	sodium voltage-gated channel alpha subunit 2 [Source:HGNC Symbol;Acc:HGNC:10588]	-
ENSG00000174804	11.5779	12.2054	12.1707	11.748	14.0179	12.6552	8.28252	7.91333	8.22756	6.06958	3.12784	3.7488	4.58676	4.59668	4.92724	7.03483	5.46721	6.22792	4.91214	5.21077	5.35423	9.06532	11.5031	12.471	FZD4	11	86945679	86955391	-	7383	protein_coding	frizzled class receptor 4 [Source:HGNC Symbol;Acc:HGNC:4042]	-
ENSG00000049656	22.8077	23.4858	21.2736	26.3491	20.8916	25.1557	23.3627	22.7371	26.3638	32.4133	33.1848	33.4369	32.0203	30.6522	28.2951	16.3389	24.0474	23.6839	32.864	32.5992	34.0107	25.563	24.1413	20.2424	CLPTM1L	5	1317744	1345099	-	6557	protein_coding	CLPTM1 like [Source:HGNC Symbol;Acc:HGNC:24308]	-
ENSG00000177697	189.406	191.031	189.598	287.405	235.645	285.461	221.273	210.116	260.728	174.1	152.143	152.402	260.108	252.774	211.304	162.812	230.444	242.93	230.193	206.767	219.949	278.243	201.125	175.563	CD151	11	832843	839831	+	3938	protein_coding	CD151 molecule (Raph blood group) [Source:HGNC Symbol;Acc:HGNC:1630]	-
ENSG00000167378	4.67031	4.94339	4.65513	6.60715	5.65752	5.50311	5.85998	5.41126	5.70657	3.92301	4.13836	3.96934	4.10476	3.92503	4.01408	4.32365	4.11704	4.31691	3.78694	3.99206	3.70783	2.8424	4.3647	4.05896	IRGQ	19	43584369	43596135	-	9869	protein_coding	immunity related GTPase Q [Source:HGNC Symbol;Acc:HGNC:24868]	-
ENSG00000243927	12.6433	12.4914	12.6562	7.73706	7.12762	8.78037	8.43606	7.54501	9.95204	11.9524	15.2483	13.3256	14.0608	14.9035	13.46	6.39293	9.31687	8.35109	16.5777	16.892	17.0477	17.2929	8.68816	8.54673	MRPS6	21	34073224	34143034	+	4299	protein_coding	mitochondrial ribosomal protein S6 [Source:HGNC Symbol;Acc:HGNC:14051]	-
ENSG00000198467	663.554	641.412	583.393	891.24	754.85	1081.29	851.967	797.446	1002.92	646.715	617.427	602.191	638.47	690.531	699.636	325.128	539.486	563.929	691.919	666.026	690.093	1602.84	848.517	661.686	TPM2	9	35681992	35690121	-	3248	protein_coding	tropomyosin 2 [Source:HGNC Symbol;Acc:HGNC:12011]	-
ENSG00000184497	0.164012	0.0893747	0.135981	0.0338949	0.0575236	0.0337241	0.0784999	0.0742994	0.0704198	0.28101	0.316232	0.245258	0.162652	0.177984	0.088848	0.0251856	0.0793062	0.0641691	0.20978	0.205849	0.226326	0.168326	0.167803	0.179012	TMEM255B	13	113759240	113816995	+	7287	protein_coding	transmembrane protein 255B [Source:HGNC Symbol;Acc:HGNC:28297]	-
ENSG00000069869	3.89069	3.99817	4.1377	1.42603	2.63765	1.97201	2.25124	3.51263	2.02515	4.08243	5.09536	5.4911	1.67984	1.90047	3.81048	3.99366	4.01072	3.57116	1.96474	2.41824	2.27128	2.17483	2.83328	4.99911	NEDD4	15	55826922	55993746	-	9122	protein_coding	neural precursor cell expressed, developmentally down-regulated 4, E3 ubiquitin protein ligase [Source:HGNC Symbol;Acc:HGNC:7727]	-
ENSG00000163660	4.76235	5.38551	5.52108	1.53739	2.26178	1.84121	1.76936	2.25547	1.38149	3.31697	2.97131	3.16521	1.28023	1.39667	1.85427	4.32589	2.22042	2.1725	1.29834	1.68306	1.61188	4.11782	3.45749	5.79703	CCNL1	3	157146508	157160760	-	8729	protein_coding	cyclin L1 [Source:HGNC Symbol;Acc:HGNC:20569]	-
ENSG00000197555	5.23734	5.79569	5.7843	7.67125	7.86543	6.81884	5.87145	6.50345	6.23762	4.78055	3.87906	3.57249	4.51539	4.535	4.988	4.00708	2.73988	3.08083	4.51872	5.05092	4.9828	2.62955	4.69742	5.02714	SIPA1L1	14	71320449	71741229	+	12412	protein_coding	signal induced proliferation associated 1 like 1 [Source:HGNC Symbol;Acc:HGNC:20284]	-
ENSG00000205531	22.544	22.7604	21.2644	25.0713	26.8191	28.4027	33.8707	33.5359	39.5964	21.3655	26.8625	23.9098	27.8239	28.0012	26.5666	21.3791	35.76	33.1517	26.3665	25.5971	25.1747	26.2753	23.2906	22.7654	NAP1L4	11	2944431	2992377	-	5200	protein_coding	nucleosome assembly protein 1 like 4 [Source:HGNC Symbol;Acc:HGNC:7640]	-
ENSG00000115216	21.2085	19.7652	19.6762	30.2966	25.2889	28.8588	34.7146	33.6939	40.1424	24.6373	26.9022	25.316	28.1433	27.0475	25.8476	21.8776	30.0977	29.902	27.3208	25.5653	24.9135	26.4099	24.6772	20.9598	NRBP1	2	27427790	27442259	+	5329	protein_coding	nuclear receptor binding protein 1 [Source:HGNC Symbol;Acc:HGNC:7993]	-
ENSG00000145555	9.00228	9.63386	9.76101	9.45775	8.13852	7.84956	11.1391	11.3541	10.451	6.36407	8.33251	7.46523	4.59589	4.92915	4.72373	6.6672	5.40594	5.49584	5.98364	6.44254	6.38191	4.82007	13.0086	12.8145	MYO10	5	16661914	16936276	-	13963	protein_coding	myosin X [Source:HGNC Symbol;Acc:HGNC:7593]	-
ENSG00000165821	0.415165	0.440035	0.502125	1.18555	0.833364	0.885823	0.340114	0.484701	0.476727	0.132724	0.100209	0.143598	0.330335	0.393604	0.142852	0.528553	0.40473	0.656444	0.568067	0.360685	0.306436	0.28736	0.537014	0.525146	SALL2	14	21521081	21537216	-	5382	protein_coding	spalt like transcription factor 2 [Source:HGNC Symbol;Acc:HGNC:10526]	zf-C2H2
ENSG00000112759	3.10034	3.26389	2.82015	3.83824	3.35682	3.76872	3.56869	3.58431	4.33639	5.06679	8.93163	7.12266	4.93595	4.46249	4.3696	3.8096	8.92512	7.14272	4.01803	4.1436	4.41961	3.39967	3.22793	3.1566	SLC29A1	6	44219505	44234151	+	4408	protein_coding	solute carrier family 29 member 1 (Augustine blood group) [Source:HGNC Symbol;Acc:HGNC:11003]	-
ENSG00000170345	1.84551	1.66393	1.65529	1.88155	2.2784	2.68668	1.67828	1.24646	1.50553	0.750059	0.620817	0.52211	0.326823	0.640873	0.874778	0.382584	0.329494	0.449276	0.504661	0.490506	0.525256	2.00935	2.79793	2.0143	FOS	14	75278774	75282230	+	3238	protein_coding	Fos proto-oncogene, AP-1 transcription factor subunit [Source:HGNC Symbol;Acc:HGNC:3796]	TF_bZIP
ENSG00000150938	287.184	305.519	307.746	194.66	223.477	205.673	216.916	214.075	171.176	139.715	134.848	138.573	113.498	120.118	163.66	133.509	117.265	118.348	107.402	139.033	125.055	119.989	252.612	272.48	CRIM1	2	36355926	36551135	+	7122	protein_coding	cysteine rich transmembrane BMP regulator 1 [Source:HGNC Symbol;Acc:HGNC:2359]	-
ENSG00000138640	1.40377	1.34408	1.46557	1.05912	1.38932	1.10089	1.02156	1.02053	0.897963	1.9099	1.36533	1.64116	2.03723	2.27693	1.81272	2.01373	1.22447	1.1952	1.77903	1.84953	1.94221	0.903968	1.33327	1.56292	FAM13A	4	88725955	89111398	-	13215	protein_coding	family with sequence similarity 13 member A [Source:HGNC Symbol;Acc:HGNC:19367]	-
ENSG00000153214	17.4663	17.5954	19.1425	8.16097	9.67686	8.48921	7.79119	7.94196	5.78452	11.7301	10.5057	11.6459	11.176	14.4027	14.9886	13.1653	8.63075	8.15104	11.0002	13.1114	13.0023	10.5031	13.7736	17.0744	TMEM87B	2	112055223	112119318	+	5367	protein_coding	transmembrane protein 87B [Source:HGNC Symbol;Acc:HGNC:25913]	-
ENSG00000178015	8.25371	11.0672	9.00813	5.96051	5.39954	6.45013	2.82552	2.16902	2.48498	1.10694	0.925979	1.28651	1.8039	1.1724	1.13654	2.86622	2.69093	3.04437	1.27634	1.60236	1.6722	6.71469	5.00632	3.94813	GPR150	5	95620078	95622142	+	2065	protein_coding	G protein-coupled receptor 150 [Source:HGNC Symbol;Acc:HGNC:23628]	-
ENSG00000109736	33.4249	31.1308	31.8378	41.8169	30.36	36.5159	33.7894	31.4734	38.275	47.8626	49.464	47.0182	44.4339	44.546	41.3998	25.4027	32.3661	32.8608	51.4111	48.755	47.0522	44.9398	34.0453	31.1594	MFSD10	4	2930561	2934859	-	3159	protein_coding	major facilitator superfamily domain containing 10 [Source:HGNC Symbol;Acc:HGNC:16894]	-
ENSG00000174945	1.0154	1.1485	0.944369	0.933575	0.843012	1.00949	1.16674	1.35494	1.09788	0.523013	0.58743	0.737182	0.519239	0.542638	0.61179	0.562806	0.646744	0.578026	0.375928	0.560052	0.345503	0.403152	1.19708	1.15512	AMZ1	7	2679522	2775500	+	7011	protein_coding	archaelysin family metallopeptidase 1 [Source:HGNC Symbol;Acc:HGNC:22231]	-
ENSG00000173456	22.6908	22.1574	21.6719	32.5099	28.4714	28.6397	32.7577	34.3851	40.8292	20.7948	25.755	24.5759	22.813	23.2061	21.1543	22.1095	29.5245	29.0817	23.6422	21.9721	22.8938	15.8823	23.2934	22.1155	RNF26	11	119334527	119337313	+	2787	protein_coding	ring finger protein 26 [Source:HGNC Symbol;Acc:HGNC:14646]	-
ENSG00000152669	0.459597	0.589121	0.697146	0.432362	0.301231	0.543388	0.316213	0.16325	0.141832	0.921364	1.32805	0.774337	1.12319	1.05153	1.00658	0.278994	0.368608	0.258486	0.99073	0.853588	0.940177	0.589609	0.307247	0.420639	CCNO	5	55231152	55233680	-	1809	protein_coding	cyclin O [Source:HGNC Symbol;Acc:HGNC:18576]	-
ENSG00000184014	19.4501	19.6078	19.0412	27.5229	25.6604	25.4841	20.9616	20.4666	24.6843	15.2258	16.0616	15.5386	20.6805	20.9112	18.2484	20.0865	22.1757	21.9345	20.2488	20.3399	20.2329	11.0632	19.4675	19.2069	DENND5A	11	9138825	9265390	-	8648	protein_coding	DENN domain containing 5A [Source:HGNC Symbol;Acc:HGNC:19344]	-
ENSG00000107554	8.67178	7.90029	8.331	11.1367	9.35352	8.42878	8.07236	7.96967	7.44464	11.6394	10.2509	10.864	12.0171	11.4455	9.67499	15.1403	15.0422	14.4427	12.753	11.7531	12.2131	4.02765	7.25226	7.79219	DNMBP	10	99875577	100009919	-	8461	protein_coding	dynamin binding protein [Source:HGNC Symbol;Acc:HGNC:30373]	-
ENSG00000012660	33.9335	35.3253	35.8742	30.9091	34.2551	31.2324	30.9943	31.7419	29.2541	21.7063	23.1839	22.0294	32.5164	33.3227	33.9806	32.116	32.6673	30.0179	30.2203	32.6751	33.2373	28.0707	31.3545	32.814	ELOVL5	6	53267398	53349179	-	3813	protein_coding	ELOVL fatty acid elongase 5 [Source:HGNC Symbol;Acc:HGNC:21308]	-
ENSG00000102837	0.233179	0.183935	0.202115	0.113677	0.607709	0.305382	0.276438	0.18689	0.15499	0	0	0	0	0	0.0139678	0.0791884	0.306898	0.358686	0	0	0	0.0736349	0.0575571	0.300187	OLFM4	13	53028759	53052057	+	2897	protein_coding	olfactomedin 4 [Source:HGNC Symbol;Acc:HGNC:17190]	-
ENSG00000120156	14.0371	14.6384	13.0857	14.3415	15.6242	14.4533	14.0239	15.3038	14.4307	8.61248	11.0201	9.78115	9.06507	8.97035	12.1015	12.7476	17.3283	15.365	9.259	11.5415	10.7261	5.46065	10.746	12.0809	TEK	9	27109141	27230175	+	4805	protein_coding	TEK receptor tyrosine kinase [Source:HGNC Symbol;Acc:HGNC:11724]	-
ENSG00000068971	12.883	12.3289	11.8472	12.9983	12.2425	14.0635	10.4375	10.2201	11.9509	6.95419	7.65359	7.33982	10.2941	10.5135	9.2412	8.03203	11.0477	11.5115	11.2108	10.7159	11.5565	9.35172	10.9812	9.35393	PPP2R5B	11	64917553	64934473	+	3376	protein_coding	protein phosphatase 2 regulatory subunit B'beta [Source:HGNC Symbol;Acc:HGNC:9310]	-
ENSG00000060140	0.758808	0.605209	0.486713	0.3727	0.367267	0.315797	0.718377	0.54625	0.26227	0.945752	2.09062	1.77749	0.951933	0.744948	1.08725	0.442202	0.830919	0.591784	1.17002	1.24985	0.857976	0.591864	0.568147	0.619087	STYK1	12	10618939	10674318	-	3424	protein_coding	serine/threonine/tyrosine kinase 1 [Source:HGNC Symbol;Acc:HGNC:18889]	-
ENSG00000148700	16.659	15.2429	16.9944	7.97378	11.8171	8.93422	9.08635	9.91022	7.02138	13.9639	12.3005	15.5298	15.0786	17.1118	19.3694	21.6888	12.0361	11.8828	16.7301	18.0695	17.3976	11.2922	11.8708	17.7575	ADD3	10	109996368	110135565	+	6541	protein_coding	adducin 3 [Source:HGNC Symbol;Acc:HGNC:245]	-
ENSG00000261189	2.92585	2.00023	1.92741	3.1523	2.83226	4.15114	5.66875	5.98622	6.28434	3.16403	2.92631	2.23019	2.19278	2.48293	1.77717	0.930036	2.00244	2.22333	2.37445	2.33509	2.14745	4.86457	3.06697	2.44832	AL031058.1	6	7540451	7541338	-	888	antisense	novel transcript, antisense to DSP	-
ENSG00000198739	0	0.0127326	0	0.106233	0.036058	0.0528489	0.14762	0.275209	0.220709	0.0102412	0.0210879	0.0103877	0.00910325	0.00929725	0.00870209	0.0888034	0.0669203	0.111732	0	0.0094878	0.0110836	0	0.0358587	0.0233775	LRRTM3	10	66926006	67099830	+	4650	protein_coding	leucine rich repeat transmembrane neuronal 3 [Source:HGNC Symbol;Acc:HGNC:19410]	-
ENSG00000197343	4.68231	4.84169	5.42032	2.49413	4.12139	3.4342	2.57382	3.09346	2.09206	4.40445	3.92189	4.39846	2.21703	2.52673	3.18381	6.87599	3.52416	3.84673	2.57258	2.75706	2.15946	3.36447	3.88359	6.24334	ZNF655	7	99558406	99576453	+	8401	protein_coding	zinc finger protein 655 [Source:HGNC Symbol;Acc:HGNC:30899]	zf-C2H2
ENSG00000136861	4.53131	4.66958	4.33874	4.63927	4.84047	4.55413	5.58409	5.923	5.82893	3.96372	4.32412	4.03959	3.92225	3.72706	4.7249	5.16625	5.97132	4.92238	3.27363	3.44018	3.41547	3.0686	4.57661	4.7235	CDK5RAP2	9	120388869	120580170	-	10080	protein_coding	CDK5 regulatory subunit associated protein 2 [Source:HGNC Symbol;Acc:HGNC:18672]	-
ENSG00000240108	4.60757	4.08322	4.77031	1.82507	3.61357	2.66327	1.97251	2.42463	1.89587	7.74141	5.55506	6.30551	5.94289	10.2224	6.07967	3.39028	2.18986	2.30345	8.95856	8.25859	10.9171	3.80929	3.01178	2.67747	NCOR1P1	20	26103416	26114028	-	406	transcribed_unprocessed_pseudogene	nuclear receptor corepressor 1 pseudogene 1 [Source:HGNC Symbol;Acc:HGNC:16724]	-
ENSG00000100116	6.76706	7.6541	5.35179	9.21525	7.11242	8.10593	7.0688	5.96535	7.71309	9.61934	12.001	12.5348	9.81801	10.5409	11.424	5.12463	8.24008	7.8526	12.652	11.9522	12.7867	10.9246	8.05713	6.32908	GCAT	22	37807905	37817176	+	2104	protein_coding	glycine C-acetyltransferase [Source:HGNC Symbol;Acc:HGNC:4188]	-
ENSG00000234465	0.349332	0.414613	0.264945	0.553484	0.587079	0.344184	0.44865	0.317104	0.431218	0.0666966	0.0961361	0.0541206	0.0948574	0.0726592	0.0566733	0.269893	0.386017	0.451155	0	0.0494322	0.0866198	0.492967	0.249102	0.274047	PINLYP	19	43576800	43583964	+	3570	protein_coding	phospholipase A2 inhibitor and LY6/PLAUR domain containing [Source:HGNC Symbol;Acc:HGNC:44206]	-
ENSG00000141458	2.27872	2.32677	1.90827	3.7123	3.36933	3.18679	4.27521	3.99042	4.30503	2.68701	3.17415	2.48159	2.56444	2.28529	2.74385	2.32543	2.81634	2.74127	3.02647	3.3104	3.13763	1.08751	2.96557	2.38351	NPC1	18	23506184	23586898	-	10102	protein_coding	NPC intracellular cholesterol transporter 1 [Source:HGNC Symbol;Acc:HGNC:7897]	-
ENSG00000198715	23.3243	23.1812	20.3208	20.2091	15.4096	17.8841	13.6291	13.1168	14.9872	20.4974	18.4761	19.6634	21.098	19.8412	16.4144	11.4341	13.7551	13.8009	24.663	22.8408	24.6929	19.3131	22.5462	17.5068	GLMP	1	156290089	156295689	-	3471	protein_coding	glycosylated lysosomal membrane protein [Source:HGNC Symbol;Acc:HGNC:29436]	NCU-G1
ENSG00000128422	0.0830082	0.132411	0.17268	0.131519	0.120529	0.204135	0.383789	0.204428	0.286905	1.09544	0.72056	0.925929	0.987251	1.2431	0.659329	0.161246	0.156229	0.298786	0.943102	0.873908	0.889167	0.442998	0.159817	0.0868253	KRT17	17	41619441	41624842	-	3130	protein_coding	keratin 17 [Source:HGNC Symbol;Acc:HGNC:6427]	-
ENSG00000184304	7.09271	5.74146	6.03494	6.42837	7.03877	7.03083	7.35576	6.92705	7.14768	4.58127	5.1799	4.9448	4.69246	4.37573	5.60905	5.2454	5.30502	5.04832	5.07107	6.4387	6.20015	5.30525	6.43998	7.77514	PRKD1	14	29576479	30191898	-	5187	protein_coding	protein kinase D1 [Source:HGNC Symbol;Acc:HGNC:9407]	-
ENSG00000167460	218.153	204.37	203.737	201.511	201.861	211.715	272.88	261.302	281.58	200.25	215.674	196.607	179.515	183.396	179.086	150.397	171.534	169.747	188.354	194.367	193.485	188.62	212.659	214.678	TPM4	19	16067021	16103005	+	8632	protein_coding	tropomyosin 4 [Source:HGNC Symbol;Acc:HGNC:12013]	-
[truncated: 4,779 more rows]
